# Supplementary material for: DNA Methylation Analysis of Imprinted Genes in the Cortex and Hippocampus of Cross-Fostered Mice Selectively Bred for Increased Voluntary Wheel-Running
Source: Behav Genet. 2022 Aug 21;52(4-5):281–97. doi: 10.1007/s10519-022-10112-z (PMC9463359; doi:10.1007/s10519-022-10112-z)
Supplement: Supplementary file 1 — Supplementary file1 (XLSX 309 KB) [file 10519_2022_10112_MOESM1_ESM.xlsx]

## Sheet: RESULTS
INDEX	Region	Gene	N	LINE	FLINE	LINE*FLINE	SEX	LINE*SEX	FLINE*SEX	LINE*FLINE*SEX	CC vs. HRHR	CC vs CHR	HRHR vs HRC
1	Cortex	GNAS	46	0.120019	0.355941	0.878681	0.562187	0.203495	0.0167807	0.78821	0.3971	0.8975	0.9586
		♀	24								0.1974	0.7841	0.9302
		♂	22								0.9998	0.9982	0.9993
2	Cortex	GRB10	46	0.839314	0.416813	0.844519	0.708338	0.953638	0.0441207	0.485621	0.3971	0.9141	0.9782
		♀	24								0.9107	0.7965	0.993
		♂	22								0.9999	0.9976	1
3	Cortex	H19	46	0.604258	0.957901	0.857641	0.500903	0.347662	0.567564	0.156705	0.9911	0.9998	0.9988
		♀	24								1	1	0.9965
		♂	22								1	0.9999	0.9892
4	Cortex	IG-DMR	45	0.997678	0.830042	0.00448821	0.0745935	0.741136	0.282731	0.656868	0.999	0.2739	0.1813
		♀	23								0.9997	0.8585	0.9979
		♂	22								0.9988	0.9908	0.5943
5	Cortex	IGF2	45	0.2599	0.0833	0.3974	0.9776	0.9561	0.7306	0.5112	0.9777	0.3285	0.936
		♀	23								1	0.9979	0.9997
		♂	22								0.9999	0.8541	1
6	Cortex	IGF2R	46	0.78	0.3693	0.1111	0.2985	0.164	0.5028	0.1934	0.9792	0.3712	0.9667
		♀	24								1	0.995	0.9996
		♂	22								0.9997	0.927	0.9681
7	Cortex	IMPACT	44	0.896	0.8897	0.3817	0.3722	0.2104	0.7639	0.4223	0.9981	0.9125	0.9636
		♀	24								0.9995	0.9984	0.9948
		♂	20								0.9971	1	1
8	Cortex	KCNQ1OT1	46	0.5885	0.1825	0.6346	0.168	0.8037	0.3926	0.7394	0.9567	0.6431	0.9425
		♀	24								0.9992	0.9811	0.9912
		♂	22								1	0.9997	1
9	Cortex	MEST	46	0.9968	0.6456	0.0216	0.2198	0.9251	0.9393	0.2415	0.9916	0.6045	0.2685
		♀	24								1	1	0.997
		♂	22								1	0.9256	0.7999
10	Cortex	PEG3	46	0.8288	0.3281	0.2088	0.9179	0.982	0.3226	0.7316	0.8733	0.471	0.9977
		♀	24								0.9865	0.9398	0.9999
		♂	22								1	0.9987	0.9985
11	Cortex	PLAGL	44	0.7367	0.3533	0.7669	0.5982	0.6449	0.3726	0.0903	0.9803	0.8567	0.9763
		♀	24								0.9926	1	0.8808
		♂	20								1	0.9941	0.9953
12	Cortex	RASGRF1	46	0.012	0.7718	0.916	0.0857	0.7899	0.2377	0.0397	0.2677	0.9994	0.9941
		♀	24								0.7839	0.8547	1
		♂	22								0.996	0.9319	0.9996
13	Cortex	SGCE	46	0.1391	0.7005	0.9081	0.2109	0.8426	0.9718	0.7487	0.6361	0.9882	0.9981
		♀	24								0.9897	1	1
		♂	22								0.9988	1	1
14	Cortex	SNRPN	46	0.2749	0.2451	0.6502	0.082	0.4879	0.5022	0.9298	0.4841	0.9666	0.7209
		♀	24								1	1	0.9999
		♂	22								0.8838	0.9992	0.99
15	Cortex	TRAPPC9	46	0.7526	0.5464	0.3845	0.9469	0.2879	0.0146	0.5523	0.9377	0.7756	0.9981
		♀	24								0.9791	0.8668	0.9438
		♂	22								1	1	0.8957
16	Cortex	ZDBF2	46	0.7392	0.6317	0.7506	0.1839	0.4108	0.2719	0.8515	0.9557	0.9996	0.9551
		♀	24								0.9552	0.999	0.9972
		♂	22								0.9999	0.9999	1
17	Hippocampus	GNAS	46	0.4955	0.6787	0.3282	0.9875	0.4749	0.9232	0.6904	0.9982	0.8034	0.9829
		♀	24								1	0.9998	1
		♂	22								1	0.998	0.9999
18	Hippocampus	GRB10	46	0.7456	0.5453	0.4216	0.3642	0.0941	0.6873	0.3171	0.9356	0.9992	0.7984
		♀	24								1	1	0.9482
		♂	22								0.9918	1	1
19	Hippocampus	H19	46	0.1597	0.563	0.4671	0.9454	0.4265	0.1549	0.2829	0.5893	0.9997	0.8327
		♀	24								0.9632	0.98	0.9976
		♂	22								0.9997	0.9701	1
20	Hippocampus	IG-DMR	46	0.8056	0.298	0.1796	0.6515	0.1634	0.2116	0.522	0.9574	0.4132	0.9971
		♀	24								0.9999	1	1
		♂	22								1	0.7184	1
21	Hippocampus	IGF2	46	0.2386	0.1879	0.0671	0.5926	0.201	0.1809	0.0212	0.9997	0.1763	0.9853
		♀	24								1	0.9881	0.9026
		♂	22								1	0.7352	0.7249
22	Hippocampus	IGF2R	46	0.8907	0.9286	0.9411	0.8257	0.1141	0.6303	0.7983	0.9989	1	0.9996
		♀	24								1	1	1
		♂	22								0.9997	1	1
23	Hippocampus	IMPACT	46	0.5986	0.5787	0.957	0.223	0.8504	0.7635	0.0175	0.903	0.9791	0.9881
		♀	24								0.9999	0.9524	0.9846
		♂	22								0.9999	0.9989	0.9141
24	Hippocampus	KCNQ1OT1	46	0.3993	0.8502	0.1495	0.9756	0.8663	0.6222	0.8857	0.9757	0.7119	0.8441
		♀	24								1	0.9927	1
		♂	22								1	0.9997	0.9959
25	Hippocampus	MEST	46	0.5629	0.3562	0.4224	0.9425	0.1301	0.8517	0.137	0.7776	0.9998	0.6794
		♀	24								1	0.9991	1
		♂	22								0.935	0.9998	0.8924
26	Hippocampus	PEG3	46	0.2967	0.3823	0.0126	0.1777	0.2231	0.9789	0.3407	0.9995	0.124	0.6836
		♀	24								0.9999	0.9735	1
		♂	22								0.9996	0.6811	0.9713
27	Hippocampus	PLAGL	46	0.5868	0.3317	0.8152	0.6667	0.1159	0.4338	0.501	0.9928	0.9633	0.8626
		♀	24								0.9489	0.987	0.9995
		♂	22								0.9964	1	0.9999
28	Hippocampus	RASGRF1	46	0.1421	0.7225	0.7949	0.8554	0.5133	0.9595	0.3346	0.6521	0.9999	0.9786
		♀	24								0.9997	0.9998	1
		♂	22								0.9858	1	0.999
29	Hippocampus	SGCE	46	0.5892	0.4762	0.4483	0.346	0.5125	0.8642	0.9499	0.9995	0.7766	1
		♀	24								1	0.9997	1
		♂	22								1	0.998	1
30	Hippocampus	SNRPN	46	0.639	0.4509	0.4149	0.0461	0.7732	0.7593	0.4644	0.8661	1	0.7402
		♀	24								0.9959	0.9999	0.9998
		♂	22								1	0.9999	0.9945
31	Hippocampus	TRAPPC9	46	0.9293	0.2472	0.5175	0.1635	0.3111	0.5261	0.6364	0.8577	0.987	0.6465
		♀	24								0.9392	1	0.9378
		♂	22								1	1	1
32	Hippocampus	ZDBF2	46	0.0306	0.0727	0.1627	0.2488	0.5774	0.241	0.6789	0.0617	0.993	0.1671
		♀	24								0.8642	1	0.9978
		♂	22								0.6746	0.9998	0.5836

## Sheet: 1
Type 3 Tests of Fixed Effects						N			Skewness	Transformed?
Effect	Num DF	Den DF	F Value	Pr > F		GNAS	46		-0.583966	No
LINE	1	38	2.53	0.120019		FEMALES	24
FLINE	1	38	0.87	0.355941		MALES	22
SEX	1	38	0.34	0.562187
LINE*FLINE	1	38	0.02	0.878681
LINE*SEX	1	38	1.67	0.203495
FLINE*SEX	1	38	6.26	0.0167807
LINE*FLINE*SEX	1	38	0.07	0.78821
Least Squares Means
Effect	LINE	FLINE	SEX	Estimate	Standard	DF	t Value	Pr > |t|
					Error
LINE	4			56.4463	0.6994	38	80.71	<.0001
LINE	7			58.0194	0.6994	38	82.96	<.0001
FLINE		4		56.7707	0.6994	38	81.17	<.0001
FLINE		7		57.695	0.6994	38	82.49	<.0001
SEX			0	57.522	0.6825	38	84.28	<.0001
SEX			1	56.9437	0.7158	38	79.55	<.0001
LINE*FLINE	4	4		55.9081	1.0124	38	55.23	<.0001
LINE*FLINE	4	7		56.9844	0.9652	38	59.04	<.0001
LINE*FLINE	7	4		57.6332	0.9652	38	59.71	<.0001
LINE*FLINE	7	7		58.4055	1.0124	38	57.69	<.0001
LINE*SEX	4		0	56.0956	0.9652	38	58.12	<.0001
LINE*SEX	4		1	56.797	1.0124	38	56.1	<.0001
LINE*SEX	7		0	58.9485	0.9652	38	61.07	<.0001
LINE*SEX	7		1	57.0903	1.0124	38	56.39	<.0001
FLINE*SEX		4	0	55.8226	0.9652	38	57.83	<.0001
FLINE*SEX		4	1	57.7187	1.0124	38	57.01	<.0001
FLINE*SEX		7	0	59.2214	0.9652	38	61.35	<.0001
FLINE*SEX		7	1	56.1686	1.0124	38	55.48	<.0001
LINE*FLINE*SEX	4	4	0	54.1864	1.3651	38	39.7	<.0001
LINE*FLINE*SEX	4	4	1	57.6299	1.4953	38	38.54	<.0001
LINE*FLINE*SEX	4	7	0	58.0047	1.3651	38	42.49	<.0001
LINE*FLINE*SEX	4	7	1	55.9641	1.3651	38	41	<.0001
LINE*FLINE*SEX	7	4	0	57.4588	1.3651	38	42.09	<.0001
LINE*FLINE*SEX	7	4	1	57.8076	1.3651	38	42.35	<.0001
LINE*FLINE*SEX	7	7	0	60.4381	1.3651	38	44.27	<.0001
LINE*FLINE*SEX	7	7	1	56.373	1.4953	38	37.7	<.0001
Differences of Least Squares Means
Effect	LINE	FLINE	SEX	_LINE	_FLINE	_SEX	Estimate	Standard	DF	t Value	Pr > |t|	Adjustment	Adj P
								Error
LINE	4			7			-1.5731	0.9891	38	-1.59	0.12	Scheffe	0.12
FLINE		4			7		-0.9243	0.9891	38	-0.93	0.3559	Scheffe	0.3559
SEX			0			1	0.5783	0.9891	38	0.58	0.5622	Scheffe	0.5622
LINE*FLINE	4	4		4	7		-1.0763	1.3988	38	-0.77	0.4464	Scheffe	0.8975
LINE*FLINE	4	4		7	4		-1.7251	1.3988	38	-1.23	0.225	Scheffe	0.6798
LINE*FLINE	4	4		7	7		-2.4974	1.4317	38	-1.74	0.0892	Scheffe	0.3971
LINE*FLINE	4	7		7	4		-0.6488	1.3651	38	-0.48	0.6373	Scheffe	0.9729
LINE*FLINE	4	7		7	7		-1.4211	1.3988	38	-1.02	0.3161	Scheffe	0.7936
LINE*FLINE	7	4		7	7		-0.7723	1.3988	38	-0.55	0.5841	Scheffe	0.9586
LINE*SEX	4		0	4		1	-0.7015	1.3988	38	-0.5	0.6189	Scheffe	0.9684
LINE*SEX	4		0	7		0	-2.8529	1.3651	38	-2.09	0.0434	Scheffe	0.2419
LINE*SEX	4		0	7		1	-0.9947	1.3988	38	-0.71	0.4813	Scheffe	0.9169
LINE*SEX	4		1	7		0	-2.1514	1.3988	38	-1.54	0.1323	Scheffe	0.5078
LINE*SEX	4		1	7		1	-0.2933	1.4317	38	-0.2	0.8388	Scheffe	0.9977
LINE*SEX	7		0	7		1	1.8582	1.3988	38	1.33	0.192	Scheffe	0.6265
FLINE*SEX		4	0		4	1	-1.8961	1.3988	38	-1.36	0.1832	Scheffe	0.6111
FLINE*SEX		4	0		7	0	-3.3988	1.3651	38	-2.49	0.0173	Scheffe	0.1209
FLINE*SEX		4	0		7	1	-0.346	1.3988	38	-0.25	0.806	Scheffe	0.996
FLINE*SEX		4	1		7	0	-1.5027	1.3988	38	-1.07	0.2895	Scheffe	0.7646
FLINE*SEX		4	1		7	1	1.5502	1.4317	38	1.08	0.2857	Scheffe	0.7603
FLINE*SEX		7	0		7	1	3.0528	1.3988	38	2.18	0.0353	Scheffe	0.2083
LINE*FLINE*SEX	4	4	0	4	4	1	-3.4435	2.0247	38	-1.7	0.0972	Scheffe	0.8881
LINE*FLINE*SEX	4	4	0	4	7	0	-3.8184	1.9305	38	-1.98	0.0552	Scheffe	0.7841
LINE*FLINE*SEX	4	4	0	4	7	1	-1.7778	1.9305	38	-0.92	0.3629	Scheffe	0.9964
LINE*FLINE*SEX	4	4	0	7	4	0	-3.2725	1.9305	38	-1.7	0.0982	Scheffe	0.8898
LINE*FLINE*SEX	4	4	0	7	4	1	-3.6212	1.9305	38	-1.88	0.0684	Scheffe	0.8266
LINE*FLINE*SEX	4	4	0	7	7	0	-6.2517	1.9305	38	-3.24	0.0025	Scheffe	0.1974
LINE*FLINE*SEX	4	4	0	7	7	1	-2.1866	2.0247	38	-1.08	0.287	Scheffe	0.9904
LINE*FLINE*SEX	4	4	1	4	7	0	-0.3748	2.0247	38	-0.19	0.8541	Scheffe	1
LINE*FLINE*SEX	4	4	1	4	7	1	1.6658	2.0247	38	0.82	0.4158	Scheffe	0.9982
LINE*FLINE*SEX	4	4	1	7	4	0	0.1711	2.0247	38	0.08	0.9331	Scheffe	1
LINE*FLINE*SEX	4	4	1	7	4	1	-0.1777	2.0247	38	-0.09	0.9305	Scheffe	1
LINE*FLINE*SEX	4	4	1	7	7	0	-2.8082	2.0247	38	-1.39	0.1735	Scheffe	0.96
LINE*FLINE*SEX	4	4	1	7	7	1	1.2569	2.1147	38	0.59	0.5558	Scheffe	0.9998
LINE*FLINE*SEX	4	7	0	4	7	1	2.0406	1.9305	38	1.06	0.2972	Scheffe	0.9916
LINE*FLINE*SEX	4	7	0	7	4	0	0.5459	1.9305	38	0.28	0.7789	Scheffe	1
LINE*FLINE*SEX	4	7	0	7	4	1	0.1971	1.9305	38	0.1	0.9192	Scheffe	1
LINE*FLINE*SEX	4	7	0	7	7	0	-2.4333	1.9305	38	-1.26	0.2152	Scheffe	0.9764
LINE*FLINE*SEX	4	7	0	7	7	1	1.6317	2.0247	38	0.81	0.4253	Scheffe	0.9984
LINE*FLINE*SEX	4	7	1	7	4	0	-1.4947	1.9305	38	-0.77	0.4436	Scheffe	0.9988
LINE*FLINE*SEX	4	7	1	7	4	1	-1.8434	1.9305	38	-0.95	0.3457	Scheffe	0.9955
LINE*FLINE*SEX	4	7	1	7	7	0	-4.4739	1.9305	38	-2.32	0.026	Scheffe	0.618
LINE*FLINE*SEX	4	7	1	7	7	1	-0.4089	2.0247	38	-0.2	0.841	Scheffe	1
LINE*FLINE*SEX	7	4	0	7	4	1	-0.3487	1.9305	38	-0.18	0.8576	Scheffe	1
LINE*FLINE*SEX	7	4	0	7	7	0	-2.9792	1.9305	38	-1.54	0.1311	Scheffe	0.9302
LINE*FLINE*SEX	7	4	0	7	7	1	1.0858	2.0247	38	0.54	0.5949	Scheffe	0.9999
LINE*FLINE*SEX	7	4	1	7	7	0	-2.6305	1.9305	38	-1.36	0.181	Scheffe	0.9636
LINE*FLINE*SEX	7	4	1	7	7	1	1.4346	2.0247	38	0.71	0.4829	Scheffe	0.9993
LINE*FLINE*SEX	7	7	0	7	7	1	4.065	2.0247	38	2.01	0.0518	Scheffe	0.7709
CC vs. HRHR by sex
CC vs CHR by sex
HRC vs. HRHR by sex

## Sheet: 2
Type 3 Tests of Fixed Effects						N			Skewness	Transformed?
Effect	Num DF	Den DF	F Value	Pr > F		GRB10	46		-0.034567	No
LINE	1	38	0.04	0.839314		FEMALES	24
FLINE	1	38	0.67	0.416813		MALES	22
SEX	1	38	0.14	0.708338
LINE*FLINE	1	38	0.04	0.844519
LINE*SEX	1	38	0	0.953638
FLINE*SEX	1	38	4.34	0.0441207
LINE*FLINE*SEX	1	38	0.5	0.485621
Least Squares Means
Effect	LINE	FLINE	SEX	Estimate	Standard	DF	t Value	Pr > |t|
					Error
LINE	4			50.7176	0.74	38	68.53	<.0001
LINE	7			50.9312	0.74	38	68.82	<.0001
FLINE		4		50.3948	0.74	38	68.1	<.0001
FLINE		7		51.254	0.74	38	69.26	<.0001
SEX			0	51.0216	0.7222	38	70.65	<.0001
SEX			1	50.6272	0.7575	38	66.84	<.0001
LINE*FLINE	4	4		50.1847	1.0712	38	46.85	<.0001
LINE*FLINE	4	7		51.2505	1.0214	38	50.18	<.0001
LINE*FLINE	7	4		50.605	1.0214	38	49.55	<.0001
LINE*FLINE	7	7		51.2575	1.0712	38	47.85	<.0001
LINE*SEX	4		0	50.8842	1.0214	38	49.82	<.0001
LINE*SEX	4		1	50.551	1.0712	38	47.19	<.0001
LINE*SEX	7		0	51.1591	1.0214	38	50.09	<.0001
LINE*SEX	7		1	50.7034	1.0712	38	47.33	<.0001
FLINE*SEX		4	0	49.5025	1.0214	38	48.47	<.0001
FLINE*SEX		4	1	51.2871	1.0712	38	47.88	<.0001
FLINE*SEX		7	0	52.5407	1.0214	38	51.44	<.0001
FLINE*SEX		7	1	49.9672	1.0712	38	46.65	<.0001
LINE*FLINE*SEX	4	4	0	48.8933	1.4444	38	33.85	<.0001
LINE*FLINE*SEX	4	4	1	51.4761	1.5823	38	32.53	<.0001
LINE*FLINE*SEX	4	7	0	52.8751	1.4444	38	36.61	<.0001
LINE*FLINE*SEX	4	7	1	49.6259	1.4444	38	34.36	<.0001
LINE*FLINE*SEX	7	4	0	50.1118	1.4444	38	34.69	<.0001
LINE*FLINE*SEX	7	4	1	51.0982	1.4444	38	35.38	<.0001
LINE*FLINE*SEX	7	7	0	52.2064	1.4444	38	36.14	<.0001
LINE*FLINE*SEX	7	7	1	50.3086	1.5823	38	31.8	<.0001
Differences of Least Squares Means
Effect	LINE	FLINE	SEX	_LINE	_FLINE	_SEX	Estimate	Standard	DF	t Value	Pr > |t|	Adjustment	Adj P
								Error
LINE	4			7			-0.2137	1.0466	38	-0.2	0.8393	Scheffe	0.8393
FLINE		4			7		-0.8592	1.0466	38	-0.82	0.4168	Scheffe	0.4168
SEX			0			1	0.3945	1.0466	38	0.38	0.7083	Scheffe	0.7083
LINE*FLINE	4	4		4	7		-1.0658	1.4801	38	-0.72	0.4759	Scheffe	0.9141
LINE*FLINE	4	4		7	4		-0.4203	1.4801	38	-0.28	0.778	Scheffe	0.9939
LINE*FLINE	4	4		7	7		-1.0728	1.5149	38	-0.71	0.4832	Scheffe	0.9179
LINE*FLINE	4	7		7	4		0.6455	1.4444	38	0.45	0.6575	Scheffe	0.9773
LINE*FLINE	4	7		7	7		-0.00702	1.4801	38	0	0.9962	Scheffe	1
LINE*FLINE	7	4		7	7		-0.6525	1.4801	38	-0.44	0.6618	Scheffe	0.9782
LINE*SEX	4		0	4		1	0.3332	1.4801	38	0.23	0.8231	Scheffe	0.997
LINE*SEX	4		0	7		0	-0.2749	1.4444	38	-0.19	0.8501	Scheffe	0.9982
LINE*SEX	4		0	7		1	0.1808	1.4801	38	0.12	0.9034	Scheffe	0.9995
LINE*SEX	4		1	7		0	-0.6081	1.4801	38	-0.41	0.6835	Scheffe	0.9822
LINE*SEX	4		1	7		1	-0.1524	1.5149	38	-0.1	0.9204	Scheffe	0.9997
LINE*SEX	7		0	7		1	0.4557	1.4801	38	0.31	0.7598	Scheffe	0.9923
FLINE*SEX		4	0		4	1	-1.7846	1.4801	38	-1.21	0.2354	Scheffe	0.695
FLINE*SEX		4	0		7	0	-3.0382	1.4444	38	-2.1	0.0421	Scheffe	0.2368
FLINE*SEX		4	0		7	1	-0.4647	1.4801	38	-0.31	0.7553	Scheffe	0.9919
FLINE*SEX		4	1		7	0	-1.2536	1.4801	38	-0.85	0.4023	Scheffe	0.8685
FLINE*SEX		4	1		7	1	1.3199	1.5149	38	0.87	0.3891	Scheffe	0.8587
FLINE*SEX		7	0		7	1	2.5735	1.4801	38	1.74	0.0902	Scheffe	0.3999
LINE*FLINE*SEX	4	4	0	4	4	1	-2.5828	2.1424	38	-1.21	0.2354	Scheffe	0.9817
LINE*FLINE*SEX	4	4	0	4	7	0	-3.9818	2.0427	38	-1.95	0.0587	Scheffe	0.7965
LINE*FLINE*SEX	4	4	0	4	7	1	-0.7326	2.0427	38	-0.36	0.7218	Scheffe	1
LINE*FLINE*SEX	4	4	0	7	4	0	-1.2185	2.0427	38	-0.6	0.5544	Scheffe	0.9998
LINE*FLINE*SEX	4	4	0	7	4	1	-2.2049	2.0427	38	-1.08	0.2872	Scheffe	0.9904
LINE*FLINE*SEX	4	4	0	7	7	0	-3.3131	2.0427	38	-1.62	0.1131	Scheffe	0.9107
LINE*FLINE*SEX	4	4	0	7	7	1	-1.4153	2.1424	38	-0.66	0.5128	Scheffe	0.9996
LINE*FLINE*SEX	4	4	1	4	7	0	-1.399	2.1424	38	-0.65	0.5177	Scheffe	0.9996
LINE*FLINE*SEX	4	4	1	4	7	1	1.8502	2.1424	38	0.86	0.3932	Scheffe	0.9976
LINE*FLINE*SEX	4	4	1	7	4	0	1.3643	2.1424	38	0.64	0.5281	Scheffe	0.9997
LINE*FLINE*SEX	4	4	1	7	4	1	0.3779	2.1424	38	0.18	0.8609	Scheffe	1
LINE*FLINE*SEX	4	4	1	7	7	0	-0.7303	2.1424	38	-0.34	0.7351	Scheffe	1
LINE*FLINE*SEX	4	4	1	7	7	1	1.1675	2.2377	38	0.52	0.6049	Scheffe	0.9999
LINE*FLINE*SEX	4	7	0	4	7	1	3.2492	2.0427	38	1.59	0.12	Scheffe	0.9188
LINE*FLINE*SEX	4	7	0	7	4	0	2.7633	2.0427	38	1.35	0.1841	Scheffe	0.9651
LINE*FLINE*SEX	4	7	0	7	4	1	1.7769	2.0427	38	0.87	0.3898	Scheffe	0.9975
LINE*FLINE*SEX	4	7	0	7	7	0	0.6687	2.0427	38	0.33	0.7452	Scheffe	1
LINE*FLINE*SEX	4	7	0	7	7	1	2.5665	2.1424	38	1.2	0.2384	Scheffe	0.9823
LINE*FLINE*SEX	4	7	1	7	4	0	-0.4859	2.0427	38	-0.24	0.8132	Scheffe	1
LINE*FLINE*SEX	4	7	1	7	4	1	-1.4723	2.0427	38	-0.72	0.4755	Scheffe	0.9992
LINE*FLINE*SEX	4	7	1	7	7	0	-2.5805	2.0427	38	-1.26	0.2142	Scheffe	0.9761
LINE*FLINE*SEX	4	7	1	7	7	1	-0.6827	2.1424	38	-0.32	0.7517	Scheffe	1
LINE*FLINE*SEX	7	4	0	7	4	1	-0.9864	2.0427	38	-0.48	0.632	Scheffe	0.9999
LINE*FLINE*SEX	7	4	0	7	7	0	-2.0946	2.0427	38	-1.03	0.3117	Scheffe	0.993
LINE*FLINE*SEX	7	4	0	7	7	1	-0.1968	2.1424	38	-0.09	0.9273	Scheffe	1
LINE*FLINE*SEX	7	4	1	7	7	0	-1.1082	2.0427	38	-0.54	0.5906	Scheffe	0.9999
LINE*FLINE*SEX	7	4	1	7	7	1	0.7896	2.1424	38	0.37	0.7145	Scheffe	1
LINE*FLINE*SEX	7	7	0	7	7	1	1.8978	2.1424	38	0.89	0.3813	Scheffe	0.9972
CC vs. HRHR by sex
CC vs CHR by sex
HRC vs. HRHR by sex

## Sheet: 3
Type 3 Tests of Fixed Effects						N			Skewness	Transformed?
Effect	Num DF	Den DF	F Value	Pr > F		H19	46		-0.150835	No
LINE	1	38	0.27	0.604258		FEMALES	24
FLINE	1	38	0	0.957901		MALES	22
SEX	1	38	0.46	0.500903
LINE*FLINE	1	38	0.03	0.857641
LINE*SEX	1	38	0.9	0.347662
FLINE*SEX	1	38	0.33	0.567564
LINE*FLINE*SEX	1	38	2.09	0.156705
Least Squares Means
Effect	LINE	FLINE	SEX	Estimate	Standard	DF	t Value	Pr > |t|
					Error
LINE	4			54.1219	0.8155	38	66.36	<.0001
LINE	7			54.7247	0.8155	38	67.1	<.0001
FLINE		4		54.454	0.8155	38	66.77	<.0001
FLINE		7		54.3927	0.8155	38	66.7	<.0001
SEX			0	54.8152	0.7959	38	68.87	<.0001
SEX			1	54.0314	0.8347	38	64.73	<.0001
LINE*FLINE	4	4		54.0484	1.1805	38	45.79	<.0001
LINE*FLINE	4	7		54.1954	1.1255	38	48.15	<.0001
LINE*FLINE	7	4		54.8595	1.1255	38	48.74	<.0001
LINE*FLINE	7	7		54.5899	1.1805	38	46.24	<.0001
LINE*SEX	4		0	55.0622	1.1255	38	48.92	<.0001
LINE*SEX	4		1	53.1817	1.1805	38	45.05	<.0001
LINE*SEX	7		0	54.5682	1.1255	38	48.48	<.0001
LINE*SEX	7		1	54.8812	1.1805	38	46.49	<.0001
FLINE*SEX		4	0	54.5133	1.1255	38	48.43	<.0001
FLINE*SEX		4	1	54.3946	1.1805	38	46.08	<.0001
FLINE*SEX		7	0	55.1171	1.1255	38	48.97	<.0001
FLINE*SEX		7	1	53.6683	1.1805	38	45.46	<.0001
LINE*FLINE*SEX	4	4	0	55.4893	1.5918	38	34.86	<.0001
LINE*FLINE*SEX	4	4	1	52.6076	1.7437	38	30.17	<.0001
LINE*FLINE*SEX	4	7	0	54.635	1.5918	38	34.32	<.0001
LINE*FLINE*SEX	4	7	1	53.7558	1.5918	38	33.77	<.0001
LINE*FLINE*SEX	7	4	0	53.5373	1.5918	38	33.63	<.0001
LINE*FLINE*SEX	7	4	1	56.1817	1.5918	38	35.3	<.0001
LINE*FLINE*SEX	7	7	0	55.5992	1.5918	38	34.93	<.0001
LINE*FLINE*SEX	7	7	1	53.5807	1.7437	38	30.73	<.0001
Differences of Least Squares Means
Effect	LINE	FLINE	SEX	_LINE	_FLINE	_SEX	Estimate	Standard	DF	t Value	Pr > |t|	Adjustment	Adj P
								Error
LINE	4			7			-0.6028	1.1533	38	-0.52	0.6043	Scheffe	0.6043
FLINE		4			7		0.06129	1.1533	38	0.05	0.9579	Scheffe	0.9579
SEX			0			1	0.7838	1.1533	38	0.68	0.5009	Scheffe	0.5009
LINE*FLINE	4	4		4	7		-0.147	1.6311	38	-0.09	0.9287	Scheffe	0.9998
LINE*FLINE	4	4		7	4		-0.8111	1.6311	38	-0.5	0.6219	Scheffe	0.9692
LINE*FLINE	4	4		7	7		-0.5415	1.6695	38	-0.32	0.7474	Scheffe	0.9911
LINE*FLINE	4	7		7	4		-0.6641	1.5918	38	-0.42	0.6789	Scheffe	0.9814
LINE*FLINE	4	7		7	7		-0.3945	1.6311	38	-0.24	0.8102	Scheffe	0.9962
LINE*FLINE	7	4		7	7		0.2696	1.6311	38	0.17	0.8696	Scheffe	0.9988
LINE*SEX	4		0	4		1	1.8805	1.6311	38	1.15	0.2561	Scheffe	0.7236
LINE*SEX	4		0	7		0	0.4939	1.5918	38	0.31	0.758	Scheffe	0.9921
LINE*SEX	4		0	7		1	0.181	1.6311	38	0.11	0.9122	Scheffe	0.9996
LINE*SEX	4		1	7		0	-1.3865	1.6311	38	-0.85	0.4006	Scheffe	0.8673
LINE*SEX	4		1	7		1	-1.6995	1.6695	38	-1.02	0.3151	Scheffe	0.7926
LINE*SEX	7		0	7		1	-0.313	1.6311	38	-0.19	0.8489	Scheffe	0.9981
FLINE*SEX		4	0		4	1	0.1187	1.6311	38	0.07	0.9424	Scheffe	0.9999
FLINE*SEX		4	0		7	0	-0.6038	1.5918	38	-0.38	0.7066	Scheffe	0.9859
FLINE*SEX		4	0		7	1	0.845	1.6311	38	0.52	0.6074	Scheffe	0.9654
FLINE*SEX		4	1		7	0	-0.7225	1.6311	38	-0.44	0.6603	Scheffe	0.9779
FLINE*SEX		4	1		7	1	0.7264	1.6695	38	0.44	0.666	Scheffe	0.979
FLINE*SEX		7	0		7	1	1.4489	1.6311	38	0.89	0.38	Scheffe	0.8516
LINE*FLINE*SEX	4	4	0	4	4	1	2.8817	2.361	38	1.22	0.2298	Scheffe	0.9803
LINE*FLINE*SEX	4	4	0	4	7	0	0.8543	2.2511	38	0.38	0.7064	Scheffe	1
LINE*FLINE*SEX	4	4	0	4	7	1	1.7335	2.2511	38	0.77	0.446	Scheffe	0.9988
LINE*FLINE*SEX	4	4	0	7	4	0	1.952	2.2511	38	0.87	0.3913	Scheffe	0.9975
LINE*FLINE*SEX	4	4	0	7	4	1	-0.6924	2.2511	38	-0.31	0.7601	Scheffe	1
LINE*FLINE*SEX	4	4	0	7	7	0	-0.1099	2.2511	38	-0.05	0.9613	Scheffe	1
LINE*FLINE*SEX	4	4	0	7	7	1	1.9086	2.361	38	0.81	0.4239	Scheffe	0.9984
LINE*FLINE*SEX	4	4	1	4	7	0	-2.0275	2.361	38	-0.86	0.3959	Scheffe	0.9977
LINE*FLINE*SEX	4	4	1	4	7	1	-1.1483	2.361	38	-0.49	0.6295	Scheffe	0.9999
LINE*FLINE*SEX	4	4	1	7	4	0	-0.9297	2.361	38	-0.39	0.6959	Scheffe	1
LINE*FLINE*SEX	4	4	1	7	4	1	-3.5742	2.361	38	-1.51	0.1383	Scheffe	0.9367
LINE*FLINE*SEX	4	4	1	7	7	0	-2.9916	2.361	38	-1.27	0.2128	Scheffe	0.9757
LINE*FLINE*SEX	4	4	1	7	7	1	-0.9731	2.4659	38	-0.39	0.6953	Scheffe	1
LINE*FLINE*SEX	4	7	0	4	7	1	0.8792	2.2511	38	0.39	0.6983	Scheffe	1
LINE*FLINE*SEX	4	7	0	7	4	0	1.0977	2.2511	38	0.49	0.6286	Scheffe	0.9999
LINE*FLINE*SEX	4	7	0	7	4	1	-1.5467	2.2511	38	-0.69	0.4962	Scheffe	0.9994
LINE*FLINE*SEX	4	7	0	7	7	0	-0.9641	2.2511	38	-0.43	0.6709	Scheffe	1
LINE*FLINE*SEX	4	7	0	7	7	1	1.0544	2.361	38	0.45	0.6577	Scheffe	1
LINE*FLINE*SEX	4	7	1	7	4	0	0.2185	2.2511	38	0.1	0.9232	Scheffe	1
LINE*FLINE*SEX	4	7	1	7	4	1	-2.4259	2.2511	38	-1.08	0.288	Scheffe	0.9905
LINE*FLINE*SEX	4	7	1	7	7	0	-1.8433	2.2511	38	-0.82	0.418	Scheffe	0.9983
LINE*FLINE*SEX	4	7	1	7	7	1	0.1752	2.361	38	0.07	0.9412	Scheffe	1
LINE*FLINE*SEX	7	4	0	7	4	1	-2.6444	2.2511	38	-1.17	0.2474	Scheffe	0.9842
LINE*FLINE*SEX	7	4	0	7	7	0	-2.0619	2.2511	38	-0.92	0.3655	Scheffe	0.9965
LINE*FLINE*SEX	7	4	0	7	7	1	-0.04338	2.361	38	-0.02	0.9854	Scheffe	1
LINE*FLINE*SEX	7	4	1	7	7	0	0.5825	2.2511	38	0.26	0.7972	Scheffe	1
LINE*FLINE*SEX	7	4	1	7	7	1	2.601	2.361	38	1.1	0.2775	Scheffe	0.9892
LINE*FLINE*SEX	7	7	0	7	7	1	2.0185	2.361	38	0.85	0.3979	Scheffe	0.9977
CC vs. HRHR by sex
CC vs CHR by sex
HRC vs. HRHR by sex

## Sheet: 4
Type 3 Tests of Fixed Effects						N			Skewness	Transformed?
Effect	Num DF	Den DF	F Value	Pr > F		IG-DMR	45		0.168695	No
LINE	1	37	0	0.997678		FEMALES	23
FLINE	1	37	0.05	0.830042		MALES	22
SEX	1	37	3.37	0.0745935
LINE*FLINE	1	37	9.16	0.00448821
LINE*SEX	1	37	0.11	0.741136
FLINE*SEX	1	37	1.19	0.282731
LINE*FLINE*SEX	1	37	0.2	0.656868
Least Squares Means
Effect	LINE	FLINE	SEX	Estimate	Standard	DF	t Value	Pr > |t|
					Error
LINE	4			94.6355	0.09921	37	953.91	<.0001
LINE	7			94.6359	0.1015	37	931.98	<.0001
FLINE		4		94.6203	0.1015	37	931.82	<.0001
FLINE		7		94.651	0.09921	37	954.06	<.0001
SEX			0	94.7659	0.09921	37	955.22	<.0001
SEX			1	94.5054	0.1015	37	930.69	<.0001
LINE*FLINE	4	4		94.8349	0.1436	37	660.39	<.0001
LINE*FLINE	4	7		94.436	0.1369	37	689.71	<.0001
LINE*FLINE	7	4		94.4057	0.1436	37	657.4	<.0001
LINE*FLINE	7	7		94.866	0.1436	37	660.61	<.0001
LINE*SEX	4		0	94.7893	0.1369	37	692.29	<.0001
LINE*SEX	4		1	94.4816	0.1436	37	657.93	<.0001
LINE*SEX	7		0	94.7425	0.1436	37	659.75	<.0001
LINE*SEX	7		1	94.5293	0.1436	37	658.27	<.0001
FLINE*SEX		4	0	94.8279	0.1436	37	660.35	<.0001
FLINE*SEX		4	1	94.4127	0.1436	37	657.45	<.0001
FLINE*SEX		7	0	94.7039	0.1369	37	691.67	<.0001
FLINE*SEX		7	1	94.5982	0.1436	37	658.74	<.0001
LINE*FLINE*SEX	4	4	0	95.0344	0.1936	37	490.79	<.0001
LINE*FLINE*SEX	4	4	1	94.6355	0.2121	37	446.15	<.0001
LINE*FLINE*SEX	4	7	0	94.5443	0.1936	37	488.26	<.0001
LINE*FLINE*SEX	4	7	1	94.3277	0.1936	37	487.14	<.0001
LINE*FLINE*SEX	7	4	0	94.6215	0.2121	37	446.08	<.0001
LINE*FLINE*SEX	7	4	1	94.19	0.1936	37	486.43	<.0001
LINE*FLINE*SEX	7	7	0	94.8635	0.1936	37	489.91	<.0001
LINE*FLINE*SEX	7	7	1	94.8686	0.2121	37	447.25	<.0001
Differences of Least Squares Means
Effect	LINE	FLINE	SEX	_LINE	_FLINE	_SEX	Estimate	Standard	DF	t Value	Pr > |t|	Adjustment	Adj P
								Error
LINE	4			7			-0.00042	0.142	37	0	0.9977	Scheffe	0.9977
FLINE		4			7		-0.03069	0.142	37	-0.22	0.83	Scheffe	0.83
SEX			0			1	0.2605	0.142	37	1.83	0.0746	Scheffe	0.0746
LINE*FLINE	4	4		4	7		0.3989	0.1984	37	2.01	0.0517	Scheffe	0.2739
LINE*FLINE	4	4		7	4		0.4292	0.2031	37	2.11	0.0414	Scheffe	0.2335
LINE*FLINE	4	4		7	7		-0.0311	0.2031	37	-0.15	0.8791	Scheffe	0.999
LINE*FLINE	4	7		7	4		0.03027	0.1984	37	0.15	0.8796	Scheffe	0.999
LINE*FLINE	4	7		7	7		-0.43	0.1984	37	-2.17	0.0367	Scheffe	0.214
LINE*FLINE	7	4		7	7		-0.4603	0.2031	37	-2.27	0.0294	Scheffe	0.1813
LINE*SEX	4		0	4		1	0.3077	0.1984	37	1.55	0.1294	Scheffe	0.5009
LINE*SEX	4		0	7		0	0.04683	0.1984	37	0.24	0.8147	Scheffe	0.9965
LINE*SEX	4		0	7		1	0.26	0.1984	37	1.31	0.1981	Scheffe	0.6366
LINE*SEX	4		1	7		0	-0.2609	0.2031	37	-1.28	0.2069	Scheffe	0.6513
LINE*SEX	4		1	7		1	-0.04767	0.2031	37	-0.23	0.8157	Scheffe	0.9966
LINE*SEX	7		0	7		1	0.2132	0.2031	37	1.05	0.3006	Scheffe	0.7769
FLINE*SEX		4	0		4	1	0.4152	0.2031	37	2.04	0.0481	Scheffe	0.2601
FLINE*SEX		4	0		7	0	0.1241	0.1984	37	0.63	0.5356	Scheffe	0.9415
FLINE*SEX		4	0		7	1	0.2298	0.2031	37	1.13	0.2652	Scheffe	0.735
FLINE*SEX		4	1		7	0	-0.2912	0.1984	37	-1.47	0.1507	Scheffe	0.5477
FLINE*SEX		4	1		7	1	-0.1854	0.2031	37	-0.91	0.3671	Scheffe	0.841
FLINE*SEX		7	0		7	1	0.1057	0.1984	37	0.53	0.5974	Scheffe	0.9625
LINE*FLINE*SEX	4	4	0	4	4	1	0.3989	0.2872	37	1.39	0.1732	Scheffe	0.9596
LINE*FLINE*SEX	4	4	0	4	7	0	0.4901	0.2738	37	1.79	0.0817	Scheffe	0.8585
LINE*FLINE*SEX	4	4	0	4	7	1	0.7066	0.2738	37	2.58	0.014	Scheffe	0.4802
LINE*FLINE*SEX	4	4	0	7	4	0	0.4129	0.2872	37	1.44	0.159	Scheffe	0.9515
LINE*FLINE*SEX	4	4	0	7	4	1	0.8444	0.2738	37	3.08	0.0039	Scheffe	0.2518
LINE*FLINE*SEX	4	4	0	7	7	0	0.1709	0.2738	37	0.62	0.5364	Scheffe	0.9997
LINE*FLINE*SEX	4	4	0	7	7	1	0.1658	0.2872	37	0.58	0.5673	Scheffe	0.9998
LINE*FLINE*SEX	4	4	1	4	7	0	0.09121	0.2872	37	0.32	0.7526	Scheffe	1
LINE*FLINE*SEX	4	4	1	4	7	1	0.3078	0.2872	37	1.07	0.2909	Scheffe	0.9908
LINE*FLINE*SEX	4	4	1	7	4	0	0.01398	0.3	37	0.05	0.9631	Scheffe	1
LINE*FLINE*SEX	4	4	1	7	4	1	0.4455	0.2872	37	1.55	0.1294	Scheffe	0.9282
LINE*FLINE*SEX	4	4	1	7	7	0	-0.228	0.2872	37	-0.79	0.4324	Scheffe	0.9986
LINE*FLINE*SEX	4	4	1	7	7	1	-0.2331	0.3	37	-0.78	0.4421	Scheffe	0.9988
LINE*FLINE*SEX	4	7	0	4	7	1	0.2165	0.2738	37	0.79	0.4341	Scheffe	0.9986
LINE*FLINE*SEX	4	7	0	7	4	0	-0.07723	0.2872	37	-0.27	0.7895	Scheffe	1
LINE*FLINE*SEX	4	7	0	7	4	1	0.3543	0.2738	37	1.29	0.2037	Scheffe	0.9726
LINE*FLINE*SEX	4	7	0	7	7	0	-0.3192	0.2738	37	-1.17	0.2512	Scheffe	0.9849
LINE*FLINE*SEX	4	7	0	7	7	1	-0.3243	0.2872	37	-1.13	0.2661	Scheffe	0.9874
LINE*FLINE*SEX	4	7	1	7	4	0	-0.2938	0.2872	37	-1.02	0.313	Scheffe	0.9931
LINE*FLINE*SEX	4	7	1	7	4	1	0.1378	0.2738	37	0.5	0.6179	Scheffe	0.9999
LINE*FLINE*SEX	4	7	1	7	7	0	-0.5357	0.2738	37	-1.96	0.058	Scheffe	0.7933
LINE*FLINE*SEX	4	7	1	7	7	1	-0.5409	0.2872	37	-1.88	0.0676	Scheffe	0.8235
LINE*FLINE*SEX	7	4	0	7	4	1	0.4315	0.2872	37	1.5	0.1414	Scheffe	0.9389
LINE*FLINE*SEX	7	4	0	7	7	0	-0.242	0.2872	37	-0.84	0.4049	Scheffe	0.9979
LINE*FLINE*SEX	7	4	0	7	7	1	-0.2471	0.3	37	-0.82	0.4154	Scheffe	0.9982
LINE*FLINE*SEX	7	4	1	7	7	0	-0.6735	0.2738	37	-2.46	0.0187	Scheffe	0.5433
LINE*FLINE*SEX	7	4	1	7	7	1	-0.6786	0.2872	37	-2.36	0.0235	Scheffe	0.5943
LINE*FLINE*SEX	7	7	0	7	7	1	-0.00511	0.2872	37	-0.02	0.9859	Scheffe	1
CC vs. HRHR by sex
CC vs CHR by sex
HRC vs. HRHR by sex

## Sheet: 5
Type 3 Tests of Fixed Effects						N			Skewness	Transformed?
Effect	Num DF	Den DF	F Value	Pr > F		IGF2	45		0.207254	No
LINE	1	37	1.31	0.2599		FEMALES	23
FLINE	1	37	3.17	0.0833		MALES	22
SEX	1	37	0	0.9776
LINE*FLINE	1	37	0.73	0.3974
LINE*SEX	1	37	0	0.9561
FLINE*SEX	1	37	0.12	0.7306
LINE*FLINE*SEX	1	37	0.44	0.5112
Least Squares Means
Effect	LINE	FLINE	SEX	Estimate	Standard	DF	t Value	Pr > |t|
					Error
LINE	4			95.9997	0.04561	37	2104.78	<.0001
LINE	7			96.0744	0.04668	37	2057.99	<.0001
FLINE		4		96.0951	0.04668	37	2058.44	<.0001
FLINE		7		95.979	0.04561	37	2104.33	<.0001
SEX			0	96.0361	0.04561	37	2105.58	<.0001
SEX			1	96.038	0.04668	37	2057.21	<.0001
LINE*FLINE	4	4		96.0857	0.06602	37	1455.39	<.0001
LINE*FLINE	4	7		95.9137	0.06295	37	1523.69	<.0001
LINE*FLINE	7	4		96.1045	0.06602	37	1455.68	<.0001
LINE*FLINE	7	7		96.0443	0.06602	37	1454.76	<.0001
LINE*SEX	4		0	95.997	0.06295	37	1525.02	<.0001
LINE*SEX	4		1	96.0025	0.06602	37	1454.13	<.0001
LINE*SEX	7		0	96.0753	0.06602	37	1455.23	<.0001
LINE*SEX	7		1	96.0735	0.06602	37	1455.21	<.0001
FLINE*SEX		4	0	96.0829	0.06602	37	1455.35	<.0001
FLINE*SEX		4	1	96.1074	0.06602	37	1455.72	<.0001
FLINE*SEX		7	0	95.9894	0.06295	37	1524.9	<.0001
FLINE*SEX		7	1	95.9686	0.06602	37	1453.62	<.0001
LINE*FLINE*SEX	4	4	0	96.05	0.08902	37	1078.95	<.0001
LINE*FLINE*SEX	4	4	1	96.1214	0.09752	37	985.67	<.0001
LINE*FLINE*SEX	4	7	0	95.9439	0.08902	37	1077.75	<.0001
LINE*FLINE*SEX	4	7	1	95.8835	0.08902	37	1077.07	<.0001
LINE*FLINE*SEX	7	4	0	96.1158	0.09752	37	985.61	<.0001
LINE*FLINE*SEX	7	4	1	96.0933	0.08902	37	1079.43	<.0001
LINE*FLINE*SEX	7	7	0	96.0348	0.08902	37	1078.78	<.0001
LINE*FLINE*SEX	7	7	1	96.0537	0.09752	37	984.98	<.0001
Differences of Least Squares Means
Effect	LINE	FLINE	SEX	_LINE	_FLINE	_SEX	Estimate	Standard	DF	t Value	Pr > |t|	Adjustment	Adj P
								Error
LINE	4			7			-0.07468	0.06527	37	-1.14	0.2599	Scheffe	0.2599
FLINE		4			7		0.1162	0.06527	37	1.78	0.0833	Scheffe	0.0833
SEX			0			1	-0.00184	0.06527	37	-0.03	0.9776	Scheffe	0.9776
LINE*FLINE	4	4		4	7		0.172	0.09122	37	1.89	0.0672	Scheffe	0.3285
LINE*FLINE	4	4		7	4		-0.0188	0.09337	37	-0.2	0.8415	Scheffe	0.9978
LINE*FLINE	4	4		7	7		0.04148	0.09337	37	0.44	0.6594	Scheffe	0.9777
LINE*FLINE	4	7		7	4		-0.1908	0.09122	37	-2.09	0.0433	Scheffe	0.2415
LINE*FLINE	4	7		7	7		-0.1306	0.09122	37	-1.43	0.1608	Scheffe	0.5682
LINE*FLINE	7	4		7	7		0.06029	0.09337	37	0.65	0.5224	Scheffe	0.936
LINE*SEX	4		0	4		1	-0.00546	0.09122	37	-0.06	0.9526	Scheffe	0.9999
LINE*SEX	4		0	7		0	-0.0783	0.09122	37	-0.86	0.3962	Scheffe	0.8639
LINE*SEX	4		0	7		1	-0.07652	0.09122	37	-0.84	0.4069	Scheffe	0.8717
LINE*SEX	4		1	7		0	-0.07284	0.09337	37	-0.78	0.4403	Scheffe	0.8937
LINE*SEX	4		1	7		1	-0.07106	0.09337	37	-0.76	0.4514	Scheffe	0.9004
LINE*SEX	7		0	7		1	0.001776	0.09337	37	0.02	0.9849	Scheffe	1
FLINE*SEX		4	0		4	1	-0.02449	0.09337	37	-0.26	0.7946	Scheffe	0.9952
FLINE*SEX		4	0		7	0	0.09352	0.09122	37	1.03	0.3119	Scheffe	0.7891
FLINE*SEX		4	0		7	1	0.1143	0.09337	37	1.22	0.2285	Scheffe	0.6848
FLINE*SEX		4	1		7	0	0.118	0.09122	37	1.29	0.2038	Scheffe	0.6462
FLINE*SEX		4	1		7	1	0.1388	0.09337	37	1.49	0.1456	Scheffe	0.5368
FLINE*SEX		7	0		7	1	0.0208	0.09122	37	0.23	0.8209	Scheffe	0.9968
LINE*FLINE*SEX	4	4	0	4	4	1	-0.0714	0.132	37	-0.54	0.5919	Scheffe	0.9999
LINE*FLINE*SEX	4	4	0	4	7	0	0.1061	0.1259	37	0.84	0.4048	Scheffe	0.9979
LINE*FLINE*SEX	4	4	0	4	7	1	0.1666	0.1259	37	1.32	0.1939	Scheffe	0.969
LINE*FLINE*SEX	4	4	0	7	4	0	-0.06572	0.132	37	-0.5	0.6216	Scheffe	0.9999
LINE*FLINE*SEX	4	4	0	7	4	1	-0.04329	0.1259	37	-0.34	0.7329	Scheffe	1
LINE*FLINE*SEX	4	4	0	7	7	0	0.01522	0.1259	37	0.12	0.9044	Scheffe	1
LINE*FLINE*SEX	4	4	0	7	7	1	-0.00366	0.132	37	-0.03	0.9781	Scheffe	1
LINE*FLINE*SEX	4	4	1	4	7	0	0.1775	0.132	37	1.34	0.187	Scheffe	0.9661
LINE*FLINE*SEX	4	4	1	4	7	1	0.238	0.132	37	1.8	0.0796	Scheffe	0.8541
LINE*FLINE*SEX	4	4	1	7	4	0	0.005683	0.1379	37	0.04	0.9674	Scheffe	1
LINE*FLINE*SEX	4	4	1	7	4	1	0.02811	0.132	37	0.21	0.8326	Scheffe	1
LINE*FLINE*SEX	4	4	1	7	7	0	0.08662	0.132	37	0.66	0.5159	Scheffe	0.9996
LINE*FLINE*SEX	4	4	1	7	7	1	0.06775	0.1379	37	0.49	0.6262	Scheffe	0.9999
LINE*FLINE*SEX	4	7	0	4	7	1	0.06048	0.1259	37	0.48	0.6337	Scheffe	0.9999
LINE*FLINE*SEX	4	7	0	7	4	0	-0.1718	0.132	37	-1.3	0.2012	Scheffe	0.9717
LINE*FLINE*SEX	4	7	0	7	4	1	-0.1494	0.1259	37	-1.19	0.243	Scheffe	0.9832
LINE*FLINE*SEX	4	7	0	7	7	0	-0.09087	0.1259	37	-0.72	0.4749	Scheffe	0.9992
LINE*FLINE*SEX	4	7	0	7	7	1	-0.1098	0.132	37	-0.83	0.4112	Scheffe	0.9981
LINE*FLINE*SEX	4	7	1	7	4	0	-0.2323	0.132	37	-1.76	0.0868	Scheffe	0.869
LINE*FLINE*SEX	4	7	1	7	4	1	-0.2099	0.1259	37	-1.67	0.104	Scheffe	0.898
LINE*FLINE*SEX	4	7	1	7	7	0	-0.1514	0.1259	37	-1.2	0.2369	Scheffe	0.9819
LINE*FLINE*SEX	4	7	1	7	7	1	-0.1702	0.132	37	-1.29	0.2053	Scheffe	0.9731
LINE*FLINE*SEX	7	4	0	7	4	1	0.02243	0.132	37	0.17	0.866	Scheffe	1
LINE*FLINE*SEX	7	4	0	7	7	0	0.08094	0.132	37	0.61	0.5436	Scheffe	0.9997
LINE*FLINE*SEX	7	4	0	7	7	1	0.06206	0.1379	37	0.45	0.6553	Scheffe	1
LINE*FLINE*SEX	7	4	1	7	7	0	0.05851	0.1259	37	0.46	0.6448	Scheffe	1
LINE*FLINE*SEX	7	4	1	7	7	1	0.03964	0.132	37	0.3	0.7657	Scheffe	1
LINE*FLINE*SEX	7	7	0	7	7	1	-0.01888	0.132	37	-0.14	0.8871	Scheffe	1
CC vs. HRHR by sex
CC vs CHR by sex
HRC vs. HRHR by sex

## Sheet: 6
Type 3 Tests of Fixed Effects						N			Skewness	Transformed?
Effect	Num DF	Den DF	F Value	Pr > F		IGF2R	46		-0.314355	No
LINE	1	38	0.08	0.78		FEMALES	24
FLINE	1	38	0.83	0.3693		MALES	22
SEX	1	38	1.11	0.2985
LINE*FLINE	1	38	2.66	0.1111
LINE*SEX	1	38	2.01	0.164
FLINE*SEX	1	38	0.46	0.5028
LINE*FLINE*SEX	1	38	1.75	0.1934
Least Squares Means
Effect	LINE	FLINE	SEX	Estimate	Standard	DF	t Value	Pr > |t|
					Error
LINE	4			52.6499	0.5119	38	102.84	<.0001
LINE	7			52.4463	0.5119	38	102.44	<.0001
FLINE		4		52.2192	0.5119	38	102	<.0001
FLINE		7		52.877	0.5119	38	103.29	<.0001
SEX			0	52.9297	0.4996	38	105.94	<.0001
SEX			1	52.1666	0.524	38	99.56	<.0001
LINE*FLINE	4	4		51.7305	0.741	38	69.81	<.0001
LINE*FLINE	4	7		53.5694	0.7066	38	75.82	<.0001
LINE*FLINE	7	4		52.7079	0.7066	38	74.6	<.0001
LINE*FLINE	7	7		52.1847	0.741	38	70.42	<.0001
LINE*SEX	4		0	53.5452	0.7066	38	75.78	<.0001
LINE*SEX	4		1	51.7546	0.741	38	69.84	<.0001
LINE*SEX	7		0	52.3141	0.7066	38	74.04	<.0001
LINE*SEX	7		1	52.5785	0.741	38	70.95	<.0001
FLINE*SEX		4	0	52.3558	0.7066	38	74.1	<.0001
FLINE*SEX		4	1	52.0825	0.741	38	70.28	<.0001
FLINE*SEX		7	0	53.5035	0.7066	38	75.72	<.0001
FLINE*SEX		7	1	52.2506	0.741	38	70.51	<.0001
LINE*FLINE*SEX	4	4	0	52.8602	0.9992	38	52.9	<.0001
LINE*FLINE*SEX	4	4	1	50.6008	1.0946	38	46.23	<.0001
LINE*FLINE*SEX	4	7	0	54.2303	0.9992	38	54.27	<.0001
LINE*FLINE*SEX	4	7	1	52.9084	0.9992	38	52.95	<.0001
LINE*FLINE*SEX	7	4	0	51.8514	0.9992	38	51.89	<.0001
LINE*FLINE*SEX	7	4	1	53.5643	0.9992	38	53.61	<.0001
LINE*FLINE*SEX	7	7	0	52.7768	0.9992	38	52.82	<.0001
LINE*FLINE*SEX	7	7	1	51.5927	1.0946	38	47.13	<.0001
Differences of Least Squares Means
Effect	LINE	FLINE	SEX	_LINE	_FLINE	_SEX	Estimate	Standard	DF	t Value	Pr > |t|	Adjustment	Adj P
								Error
LINE	4			7			0.2036	0.724	38	0.28	0.78	Scheffe	0.78
FLINE		4			7		-0.6579	0.724	38	-0.91	0.3693	Scheffe	0.3693
SEX			0			1	0.7631	0.724	38	1.05	0.2985	Scheffe	0.2985
LINE*FLINE	4	4		4	7		-1.8389	1.0239	38	-1.8	0.0805	Scheffe	0.3712
LINE*FLINE	4	4		7	4		-0.9774	1.0239	38	-0.95	0.3458	Scheffe	0.8225
LINE*FLINE	4	4		7	7		-0.4542	1.048	38	-0.43	0.6671	Scheffe	0.9792
LINE*FLINE	4	7		7	4		0.8615	0.9992	38	0.86	0.394	Scheffe	0.8624
LINE*FLINE	4	7		7	7		1.3846	1.0239	38	1.35	0.1843	Scheffe	0.6129
LINE*FLINE	7	4		7	7		0.5231	1.0239	38	0.51	0.6124	Scheffe	0.9667
LINE*SEX	4		0	4		1	1.7906	1.0239	38	1.75	0.0884	Scheffe	0.3948
LINE*SEX	4		0	7		0	1.2311	0.9992	38	1.23	0.2255	Scheffe	0.6805
LINE*SEX	4		0	7		1	0.9667	1.0239	38	0.94	0.351	Scheffe	0.8272
LINE*SEX	4		1	7		0	-0.5595	1.0239	38	-0.55	0.588	Scheffe	0.9598
LINE*SEX	4		1	7		1	-0.8239	1.048	38	-0.79	0.4367	Scheffe	0.8916
LINE*SEX	7		0	7		1	-0.2644	1.0239	38	-0.26	0.7976	Scheffe	0.9954
FLINE*SEX		4	0		4	1	0.2733	1.0239	38	0.27	0.791	Scheffe	0.995
FLINE*SEX		4	0		7	0	-1.1477	0.9992	38	-1.15	0.2579	Scheffe	0.7259
FLINE*SEX		4	0		7	1	0.1052	1.0239	38	0.1	0.9187	Scheffe	0.9997
FLINE*SEX		4	1		7	0	-1.421	1.0239	38	-1.39	0.1733	Scheffe	0.5927
FLINE*SEX		4	1		7	1	-0.168	1.048	38	-0.16	0.8735	Scheffe	0.9989
FLINE*SEX		7	0		7	1	1.253	1.0239	38	1.22	0.2286	Scheffe	0.6851
LINE*FLINE*SEX	4	4	0	4	4	1	2.2594	1.4821	38	1.52	0.1357	Scheffe	0.9344
LINE*FLINE*SEX	4	4	0	4	7	0	-1.3701	1.4131	38	-0.97	0.3384	Scheffe	0.995
LINE*FLINE*SEX	4	4	0	4	7	1	-0.04828	1.4131	38	-0.03	0.9729	Scheffe	1
LINE*FLINE*SEX	4	4	0	7	4	0	1.0087	1.4131	38	0.71	0.4797	Scheffe	0.9993
LINE*FLINE*SEX	4	4	0	7	4	1	-0.7041	1.4131	38	-0.5	0.6212	Scheffe	0.9999
LINE*FLINE*SEX	4	4	0	7	7	0	0.08338	1.4131	38	0.06	0.9533	Scheffe	1
LINE*FLINE*SEX	4	4	0	7	7	1	1.2675	1.4821	38	0.86	0.3978	Scheffe	0.9977
LINE*FLINE*SEX	4	4	1	4	7	0	-3.6295	1.4821	38	-2.45	0.0191	Scheffe	0.5487
LINE*FLINE*SEX	4	4	1	4	7	1	-2.3076	1.4821	38	-1.56	0.1278	Scheffe	0.927
LINE*FLINE*SEX	4	4	1	7	4	0	-1.2506	1.4821	38	-0.84	0.404	Scheffe	0.9979
LINE*FLINE*SEX	4	4	1	7	4	1	-2.9635	1.4821	38	-2	0.0527	Scheffe	0.7746
LINE*FLINE*SEX	4	4	1	7	7	0	-2.176	1.4821	38	-1.47	0.1503	Scheffe	0.9459
LINE*FLINE*SEX	4	4	1	7	7	1	-0.9919	1.548	38	-0.64	0.5255	Scheffe	0.9997
LINE*FLINE*SEX	4	7	0	4	7	1	1.3218	1.4131	38	0.94	0.3555	Scheffe	0.996
LINE*FLINE*SEX	4	7	0	7	4	0	2.3788	1.4131	38	1.68	0.1005	Scheffe	0.8933
LINE*FLINE*SEX	4	7	0	7	4	1	0.666	1.4131	38	0.47	0.6401	Scheffe	1
LINE*FLINE*SEX	4	7	0	7	7	0	1.4535	1.4131	38	1.03	0.3102	Scheffe	0.9928
LINE*FLINE*SEX	4	7	0	7	7	1	2.6376	1.4821	38	1.78	0.0831	Scheffe	0.8622
LINE*FLINE*SEX	4	7	1	7	4	0	1.057	1.4131	38	0.75	0.4591	Scheffe	0.999
LINE*FLINE*SEX	4	7	1	7	4	1	-0.6558	1.4131	38	-0.46	0.6452	Scheffe	1
LINE*FLINE*SEX	4	7	1	7	7	0	0.1317	1.4131	38	0.09	0.9263	Scheffe	1
LINE*FLINE*SEX	4	7	1	7	7	1	1.3158	1.4821	38	0.89	0.3802	Scheffe	0.9971
LINE*FLINE*SEX	7	4	0	7	4	1	-1.7128	1.4131	38	-1.21	0.233	Scheffe	0.9811
LINE*FLINE*SEX	7	4	0	7	7	0	-0.9253	1.4131	38	-0.65	0.5165	Scheffe	0.9996
LINE*FLINE*SEX	7	4	0	7	7	1	0.2588	1.4821	38	0.17	0.8623	Scheffe	1
LINE*FLINE*SEX	7	4	1	7	7	0	0.7875	1.4131	38	0.56	0.5806	Scheffe	0.9999
LINE*FLINE*SEX	7	4	1	7	7	1	1.9716	1.4821	38	1.33	0.1914	Scheffe	0.9681
LINE*FLINE*SEX	7	7	0	7	7	1	1.1841	1.4821	38	0.8	0.4293	Scheffe	0.9985
CC vs. HRHR by sex
CC vs CHR by sex
HRC vs. HRHR by sex

## Sheet: 7
Type 3 Tests of Fixed Effects						N			Skewness	Transformed?
Effect	Num DF	Den DF	F Value	Pr > F		IMPACT	44		0.372751	No
LINE	1	36	0.02	0.896		FEMALES	24
FLINE	1	36	0.02	0.8897		MALES	20
SEX	1	36	0.82	0.3722
LINE*FLINE	1	36	0.78	0.3817
LINE*SEX	1	36	1.63	0.2104
FLINE*SEX	1	36	0.09	0.7639
LINE*FLINE*SEX	1	36	0.66	0.4223
Least Squares Means
Effect	LINE	FLINE	SEX	Estimate	Standard	DF	t Value	Pr > |t|
					Error
LINE	4			57.3607	0.7179	36	79.9	<.0001
LINE	7			57.4944	0.7179	36	80.08	<.0001
FLINE		4		57.3567	0.7179	36	79.89	<.0001
FLINE		7		57.4985	0.7179	36	80.09	<.0001
SEX			0	56.9689	0.6845	36	83.22	<.0001
SEX			1	57.8863	0.7499	36	77.2	<.0001
LINE*FLINE	4	4		56.8403	1.0153	36	55.98	<.0001
LINE*FLINE	4	7		57.8812	1.0153	36	57.01	<.0001
LINE*FLINE	7	4		57.8731	1.0153	36	57	<.0001
LINE*FLINE	7	7		57.1158	1.0153	36	56.25	<.0001
LINE*SEX	4		0	57.5494	0.9681	36	59.45	<.0001
LINE*SEX	4		1	57.1721	1.0605	36	53.91	<.0001
LINE*SEX	7		0	56.3883	0.9681	36	58.25	<.0001
LINE*SEX	7		1	58.6005	1.0605	36	55.26	<.0001
FLINE*SEX		4	0	57.0516	0.9681	36	58.93	<.0001
FLINE*SEX		4	1	57.6617	1.0605	36	54.37	<.0001
FLINE*SEX		7	0	56.8861	0.9681	36	58.76	<.0001
FLINE*SEX		7	1	58.1109	1.0605	36	54.8	<.0001
LINE*FLINE*SEX	4	4	0	56.7706	1.3691	36	41.47	<.0001
LINE*FLINE*SEX	4	4	1	56.91	1.4997	36	37.95	<.0001
LINE*FLINE*SEX	4	7	0	58.3282	1.3691	36	42.6	<.0001
LINE*FLINE*SEX	4	7	1	57.4342	1.4997	36	38.3	<.0001
LINE*FLINE*SEX	7	4	0	57.3327	1.3691	36	41.88	<.0001
LINE*FLINE*SEX	7	4	1	58.4135	1.4997	36	38.95	<.0001
LINE*FLINE*SEX	7	7	0	55.444	1.3691	36	40.5	<.0001
LINE*FLINE*SEX	7	7	1	58.7875	1.4997	36	39.2	<.0001
Differences of Least Squares Means
Effect	LINE	FLINE	SEX	_LINE	_FLINE	_SEX	Estimate	Standard	DF	t Value	Pr > |t|	Adjustment	Adj P
								Error
LINE	4			7			-0.1337	1.0153	36	-0.13	0.896	Scheffe	0.896
FLINE		4			7		-0.1418	1.0153	36	-0.14	0.8897	Scheffe	0.8897
SEX			0			1	-0.9174	1.0153	36	-0.9	0.3722	Scheffe	0.3722
LINE*FLINE	4	4		4	7		-1.0409	1.4359	36	-0.72	0.4732	Scheffe	0.9125
LINE*FLINE	4	4		7	4		-1.0328	1.4359	36	-0.72	0.4766	Scheffe	0.9143
LINE*FLINE	4	4		7	7		-0.2755	1.4359	36	-0.19	0.8489	Scheffe	0.9981
LINE*FLINE	4	7		7	4		0.008146	1.4359	36	0.01	0.9955	Scheffe	1
LINE*FLINE	4	7		7	7		0.7654	1.4359	36	0.53	0.5973	Scheffe	0.9625
LINE*FLINE	7	4		7	7		0.7573	1.4359	36	0.53	0.6011	Scheffe	0.9636
LINE*SEX	4		0	4		1	0.3773	1.4359	36	0.26	0.7942	Scheffe	0.9952
LINE*SEX	4		0	7		0	1.1611	1.3691	36	0.85	0.402	Scheffe	0.868
LINE*SEX	4		0	7		1	-1.0511	1.4359	36	-0.73	0.4689	Scheffe	0.9102
LINE*SEX	4		1	7		0	0.7838	1.4359	36	0.55	0.5885	Scheffe	0.9599
LINE*SEX	4		1	7		1	-1.4284	1.4997	36	-0.95	0.3472	Scheffe	0.8235
LINE*SEX	7		0	7		1	-2.2122	1.4359	36	-1.54	0.1322	Scheffe	0.5068
FLINE*SEX		4	0		4	1	-0.6101	1.4359	36	-0.42	0.6734	Scheffe	0.9804
FLINE*SEX		4	0		7	0	0.1655	1.3691	36	0.12	0.9044	Scheffe	0.9995
FLINE*SEX		4	0		7	1	-1.0592	1.4359	36	-0.74	0.4655	Scheffe	0.9083
FLINE*SEX		4	1		7	0	0.7756	1.4359	36	0.54	0.5924	Scheffe	0.961
FLINE*SEX		4	1		7	1	-0.4491	1.4997	36	-0.3	0.7663	Scheffe	0.9929
FLINE*SEX		7	0		7	1	-1.2248	1.4359	36	-0.85	0.3993	Scheffe	0.8661
LINE*FLINE*SEX	4	4	0	4	4	1	-0.1394	2.0307	36	-0.07	0.9456	Scheffe	1
LINE*FLINE*SEX	4	4	0	4	7	0	-1.5576	1.9362	36	-0.8	0.4264	Scheffe	0.9984
LINE*FLINE*SEX	4	4	0	4	7	1	-0.6636	2.0307	36	-0.33	0.7457	Scheffe	1
LINE*FLINE*SEX	4	4	0	7	4	0	-0.5621	1.9362	36	-0.29	0.7732	Scheffe	1
LINE*FLINE*SEX	4	4	0	7	4	1	-1.6429	2.0307	36	-0.81	0.4238	Scheffe	0.9984
LINE*FLINE*SEX	4	4	0	7	7	0	1.3266	1.9362	36	0.69	0.4976	Scheffe	0.9995
LINE*FLINE*SEX	4	4	0	7	7	1	-2.017	2.0307	36	-0.99	0.3272	Scheffe	0.9942
LINE*FLINE*SEX	4	4	1	4	7	0	-1.4182	2.0307	36	-0.7	0.4894	Scheffe	0.9994
LINE*FLINE*SEX	4	4	1	4	7	1	-0.5242	2.1209	36	-0.25	0.8062	Scheffe	1
LINE*FLINE*SEX	4	4	1	7	4	0	-0.4227	2.0307	36	-0.21	0.8363	Scheffe	1
LINE*FLINE*SEX	4	4	1	7	4	1	-1.5035	2.1209	36	-0.71	0.483	Scheffe	0.9993
LINE*FLINE*SEX	4	4	1	7	7	0	1.466	2.0307	36	0.72	0.475	Scheffe	0.9992
LINE*FLINE*SEX	4	4	1	7	7	1	-1.8775	2.1209	36	-0.89	0.3819	Scheffe	0.9971
LINE*FLINE*SEX	4	7	0	4	7	1	0.894	2.0307	36	0.44	0.6624	Scheffe	1
LINE*FLINE*SEX	4	7	0	7	4	0	0.9956	1.9362	36	0.51	0.6103	Scheffe	0.9999
LINE*FLINE*SEX	4	7	0	7	4	1	-0.08524	2.0307	36	-0.04	0.9667	Scheffe	1
LINE*FLINE*SEX	4	7	0	7	7	0	2.8842	1.9362	36	1.49	0.145	Scheffe	0.9414
LINE*FLINE*SEX	4	7	0	7	7	1	-0.4593	2.0307	36	-0.23	0.8223	Scheffe	1
LINE*FLINE*SEX	4	7	1	7	4	0	0.1015	2.0307	36	0.05	0.9604	Scheffe	1
LINE*FLINE*SEX	4	7	1	7	4	1	-0.9793	2.1209	36	-0.46	0.6471	Scheffe	1
LINE*FLINE*SEX	4	7	1	7	7	0	1.9902	2.0307	36	0.98	0.3336	Scheffe	0.9946
LINE*FLINE*SEX	4	7	1	7	7	1	-1.3534	2.1209	36	-0.64	0.5275	Scheffe	0.9997
LINE*FLINE*SEX	7	4	0	7	4	1	-1.0808	2.0307	36	-0.53	0.5978	Scheffe	0.9999
LINE*FLINE*SEX	7	4	0	7	7	0	1.8887	1.9362	36	0.98	0.3358	Scheffe	0.9948
LINE*FLINE*SEX	7	4	0	7	7	1	-1.4549	2.0307	36	-0.72	0.4783	Scheffe	0.9993
LINE*FLINE*SEX	7	4	1	7	7	0	2.9695	2.0307	36	1.46	0.1523	Scheffe	0.9468
LINE*FLINE*SEX	7	4	1	7	7	1	-0.3741	2.1209	36	-0.18	0.861	Scheffe	1
LINE*FLINE*SEX	7	7	0	7	7	1	-3.3436	2.0307	36	-1.65	0.1084	Scheffe	0.9037
CC vs. HRHR by sex
CC vs CHR by sex
HRC vs. HRHR by sex

## Sheet: 8
Type 3 Tests of Fixed Effects						N			Skewness	Transformed?
Effect	Num DF	Den DF	F Value	Pr > F		KCNQ1	46		0.747699	No
LINE	1	38	0.3	0.5885		FEMALES	24
FLINE	1	38	1.84	0.1825		MALES	22
SEX	1	38	1.98	0.168
LINE*FLINE	1	38	0.23	0.6346
LINE*SEX	1	38	0.06	0.8037
FLINE*SEX	1	38	0.75	0.3926
LINE*FLINE*SEX	1	38	0.11	0.7394
Least Squares Means
Effect	LINE	FLINE	SEX	Estimate	Standard	DF	t Value	Pr > |t|
					Error
LINE	4			56.4998	0.5722	38	98.74	<.0001
LINE	7			56.0583	0.5722	38	97.97	<.0001
FLINE		4		55.7297	0.5722	38	97.4	<.0001
FLINE		7		56.8284	0.5722	38	99.32	<.0001
SEX			0	55.7104	0.5584	38	99.77	<.0001
SEX			1	56.8477	0.5857	38	97.07	<.0001
LINE*FLINE	4	4		55.7566	0.8283	38	67.32	<.0001
LINE*FLINE	4	7		57.243	0.7897	38	72.49	<.0001
LINE*FLINE	7	4		55.7028	0.7897	38	70.54	<.0001
LINE*FLINE	7	7		56.4138	0.8283	38	68.11	<.0001
LINE*SEX	4		0	56.0324	0.7897	38	70.95	<.0001
LINE*SEX	4		1	56.9672	0.8283	38	68.78	<.0001
LINE*SEX	7		0	55.3884	0.7897	38	70.14	<.0001
LINE*SEX	7		1	56.7282	0.8283	38	68.49	<.0001
FLINE*SEX		4	0	54.8112	0.7897	38	69.41	<.0001
FLINE*SEX		4	1	56.6482	0.8283	38	68.39	<.0001
FLINE*SEX		7	0	56.6097	0.7897	38	71.68	<.0001
FLINE*SEX		7	1	57.0471	0.8283	38	68.88	<.0001
LINE*FLINE*SEX	4	4	0	55.0749	1.1168	38	49.31	<.0001
LINE*FLINE*SEX	4	4	1	56.4382	1.2234	38	46.13	<.0001
LINE*FLINE*SEX	4	7	0	56.9899	1.1168	38	51.03	<.0001
LINE*FLINE*SEX	4	7	1	57.4961	1.1168	38	51.48	<.0001
LINE*FLINE*SEX	7	4	0	54.5474	1.1168	38	48.84	<.0001
LINE*FLINE*SEX	7	4	1	56.8582	1.1168	38	50.91	<.0001
LINE*FLINE*SEX	7	7	0	56.2294	1.1168	38	50.35	<.0001
LINE*FLINE*SEX	7	7	1	56.5982	1.2234	38	46.26	<.0001
Differences of Least Squares Means
Effect	LINE	FLINE	SEX	_LINE	_FLINE	_SEX	Estimate	Standard	DF	t Value	Pr > |t|	Adjustment	Adj P
								Error
LINE	4			7			0.4415	0.8092	38	0.55	0.5885	Scheffe	0.5885
FLINE		4			7		-1.0987	0.8092	38	-1.36	0.1825	Scheffe	0.1825
SEX			0			1	-1.1372	0.8092	38	-1.41	0.168	Scheffe	0.168
LINE*FLINE	4	4		4	7		-1.4865	1.1444	38	-1.3	0.2018	Scheffe	0.6431
LINE*FLINE	4	4		7	4		0.05377	1.1444	38	0.05	0.9628	Scheffe	1
LINE*FLINE	4	4		7	7		-0.6572	1.1713	38	-0.56	0.578	Scheffe	0.9567
LINE*FLINE	4	7		7	4		1.5402	1.1168	38	1.38	0.1759	Scheffe	0.5977
LINE*FLINE	4	7		7	7		0.8292	1.1444	38	0.72	0.4731	Scheffe	0.9126
LINE*FLINE	7	4		7	7		-0.711	1.1444	38	-0.62	0.5381	Scheffe	0.9425
LINE*SEX	4		0	4		1	-0.9347	1.1444	38	-0.82	0.4191	Scheffe	0.8802
LINE*SEX	4		0	7		0	0.644	1.1168	38	0.58	0.5676	Scheffe	0.9532
LINE*SEX	4		0	7		1	-0.6957	1.1444	38	-0.61	0.5468	Scheffe	0.9458
LINE*SEX	4		1	7		0	1.5787	1.1444	38	1.38	0.1758	Scheffe	0.5975
LINE*SEX	4		1	7		1	0.239	1.1713	38	0.2	0.8394	Scheffe	0.9977
LINE*SEX	7		0	7		1	-1.3397	1.1444	38	-1.17	0.249	Scheffe	0.714
FLINE*SEX		4	0		4	1	-1.837	1.1444	38	-1.61	0.1167	Scheffe	0.4707
FLINE*SEX		4	0		7	0	-1.7985	1.1168	38	-1.61	0.1156	Scheffe	0.4679
FLINE*SEX		4	0		7	1	-2.236	1.1444	38	-1.95	0.0581	Scheffe	0.2976
FLINE*SEX		4	1		7	0	0.03852	1.1444	38	0.03	0.9733	Scheffe	1
FLINE*SEX		4	1		7	1	-0.3989	1.1713	38	-0.34	0.7353	Scheffe	0.9897
FLINE*SEX		7	0		7	1	-0.4374	1.1444	38	-0.38	0.7044	Scheffe	0.9856
LINE*FLINE*SEX	4	4	0	4	4	1	-1.3633	1.6565	38	-0.82	0.4156	Scheffe	0.9982
LINE*FLINE*SEX	4	4	0	4	7	0	-1.915	1.5794	38	-1.21	0.2328	Scheffe	0.9811
LINE*FLINE*SEX	4	4	0	4	7	1	-2.4212	1.5794	38	-1.53	0.1336	Scheffe	0.9325
LINE*FLINE*SEX	4	4	0	7	4	0	0.5275	1.5794	38	0.33	0.7402	Scheffe	1
LINE*FLINE*SEX	4	4	0	7	4	1	-1.7833	1.5794	38	-1.13	0.2659	Scheffe	0.9875
LINE*FLINE*SEX	4	4	0	7	7	0	-1.1545	1.5794	38	-0.73	0.4693	Scheffe	0.9992
LINE*FLINE*SEX	4	4	0	7	7	1	-1.5233	1.6565	38	-0.92	0.3636	Scheffe	0.9964
LINE*FLINE*SEX	4	4	1	4	7	0	-0.5517	1.6565	38	-0.33	0.7409	Scheffe	1
LINE*FLINE*SEX	4	4	1	4	7	1	-1.0579	1.6565	38	-0.64	0.5269	Scheffe	0.9997
LINE*FLINE*SEX	4	4	1	7	4	0	1.8908	1.6565	38	1.14	0.2608	Scheffe	0.9867
LINE*FLINE*SEX	4	4	1	7	4	1	-0.42	1.6565	38	-0.25	0.8012	Scheffe	1
LINE*FLINE*SEX	4	4	1	7	7	0	0.2088	1.6565	38	0.13	0.9004	Scheffe	1
LINE*FLINE*SEX	4	4	1	7	7	1	-0.1599	1.7302	38	-0.09	0.9268	Scheffe	1
LINE*FLINE*SEX	4	7	0	4	7	1	-0.5061	1.5794	38	-0.32	0.7504	Scheffe	1
LINE*FLINE*SEX	4	7	0	7	4	0	2.4425	1.5794	38	1.55	0.1303	Scheffe	0.9295
LINE*FLINE*SEX	4	7	0	7	4	1	0.1318	1.5794	38	0.08	0.9339	Scheffe	1
LINE*FLINE*SEX	4	7	0	7	7	0	0.7605	1.5794	38	0.48	0.6329	Scheffe	0.9999
LINE*FLINE*SEX	4	7	0	7	7	1	0.3918	1.6565	38	0.24	0.8143	Scheffe	1
LINE*FLINE*SEX	4	7	1	7	4	0	2.9487	1.5794	38	1.87	0.0696	Scheffe	0.8301
LINE*FLINE*SEX	4	7	1	7	4	1	0.6379	1.5794	38	0.4	0.6886	Scheffe	1
LINE*FLINE*SEX	4	7	1	7	7	0	1.2667	1.5794	38	0.8	0.4275	Scheffe	0.9985
LINE*FLINE*SEX	4	7	1	7	7	1	0.8979	1.6565	38	0.54	0.5909	Scheffe	0.9999
LINE*FLINE*SEX	7	4	0	7	4	1	-2.3108	1.5794	38	-1.46	0.1517	Scheffe	0.9469
LINE*FLINE*SEX	7	4	0	7	7	0	-1.682	1.5794	38	-1.06	0.2936	Scheffe	0.9912
LINE*FLINE*SEX	7	4	0	7	7	1	-2.0507	1.6565	38	-1.24	0.2233	Scheffe	0.9787
LINE*FLINE*SEX	7	4	1	7	7	0	0.6288	1.5794	38	0.4	0.6928	Scheffe	1
LINE*FLINE*SEX	7	4	1	7	7	1	0.26	1.6565	38	0.16	0.8761	Scheffe	1
LINE*FLINE*SEX	7	7	0	7	7	1	-0.3687	1.6565	38	-0.22	0.825	Scheffe	1
CC vs. HRHR by sex
CC vs CHR by sex
HRC vs. HRHR by sex

## Sheet: 9
Type 3 Tests of Fixed Effects						N			Skewness	Transformed?
Effect	Num DF	Den DF	F Value	Pr > F		MEST1	46		-0.261588	No
LINE	1	38	0	0.9968		FEMALES	24
FLINE	1	38	0.21	0.6456		MALES	22
SEX	1	38	1.56	0.2198
LINE*FLINE	1	38	5.75	0.0216
LINE*SEX	1	38	0.01	0.9251
FLINE*SEX	1	38	0.01	0.9393
LINE*FLINE*SEX	1	38	1.42	0.2415
Least Squares Means
Effect	LINE	FLINE	SEX	Estimate	Standard	DF	t Value	Pr > |t|
					Error
LINE	4			55.7039	0.5811	38	95.85	<.0001
LINE	7			55.7072	0.5811	38	95.86	<.0001
FLINE		4		55.896	0.5811	38	96.18	<.0001
FLINE		7		55.515	0.5811	38	95.53	<.0001
SEX			0	56.2182	0.5671	38	99.13	<.0001
SEX			1	55.1929	0.5948	38	92.79	<.0001
LINE*FLINE	4	4		54.9094	0.8412	38	65.28	<.0001
LINE*FLINE	4	7		56.4984	0.802	38	70.44	<.0001
LINE*FLINE	7	4		56.8827	0.802	38	70.92	<.0001
LINE*FLINE	7	7		54.5317	0.8412	38	64.83	<.0001
LINE*SEX	4		0	56.1777	0.802	38	70.04	<.0001
LINE*SEX	4		1	55.2301	0.8412	38	65.66	<.0001
LINE*SEX	7		0	56.2588	0.802	38	70.14	<.0001
LINE*SEX	7		1	55.1556	0.8412	38	65.57	<.0001
FLINE*SEX		4	0	56.4402	0.802	38	70.37	<.0001
FLINE*SEX		4	1	55.3519	0.8412	38	65.8	<.0001
FLINE*SEX		7	0	55.9962	0.802	38	69.82	<.0001
FLINE*SEX		7	1	55.0339	0.8412	38	65.42	<.0001
LINE*FLINE*SEX	4	4	0	55.9036	1.1343	38	49.29	<.0001
LINE*FLINE*SEX	4	4	1	53.9152	1.2425	38	43.39	<.0001
LINE*FLINE*SEX	4	7	0	56.4517	1.1343	38	49.77	<.0001
LINE*FLINE*SEX	4	7	1	56.545	1.1343	38	49.85	<.0001
LINE*FLINE*SEX	7	4	0	56.9768	1.1343	38	50.23	<.0001
LINE*FLINE*SEX	7	4	1	56.7885	1.1343	38	50.07	<.0001
LINE*FLINE*SEX	7	7	0	55.5407	1.1343	38	48.97	<.0001
LINE*FLINE*SEX	7	7	1	53.5227	1.2425	38	43.08	<.0001
Differences of Least Squares Means
Effect	LINE	FLINE	SEX	_LINE	_FLINE	_SEX	Estimate	Standard	DF	t Value	Pr > |t|	Adjustment	Adj P
								Error
LINE	4			7			-0.00329	0.8219	38	0	0.9968	Scheffe	0.9968
FLINE		4			7		0.381	0.8219	38	0.46	0.6456	Scheffe	0.6456
SEX			0			1	1.0253	0.8219	38	1.25	0.2198	Scheffe	0.2198
LINE*FLINE	4	4		4	7		-1.589	1.1623	38	-1.37	0.1796	Scheffe	0.6045
LINE*FLINE	4	4		7	4		-1.9732	1.1623	38	-1.7	0.0977	Scheffe	0.4212
LINE*FLINE	4	4		7	7		0.3777	1.1896	38	0.32	0.7526	Scheffe	0.9916
LINE*FLINE	4	7		7	4		-0.3843	1.1343	38	-0.34	0.7366	Scheffe	0.9898
LINE*FLINE	4	7		7	7		1.9667	1.1623	38	1.69	0.0988	Scheffe	0.4241
LINE*FLINE	7	4		7	7		2.3509	1.1623	38	2.02	0.0502	Scheffe	0.2685
LINE*SEX	4		0	4		1	0.9475	1.1623	38	0.82	0.42	Scheffe	0.8808
LINE*SEX	4		0	7		0	-0.08108	1.1343	38	-0.07	0.9434	Scheffe	0.9999
LINE*SEX	4		0	7		1	1.022	1.1623	38	0.88	0.3847	Scheffe	0.8553
LINE*SEX	4		1	7		0	-1.0286	1.1623	38	-0.89	0.3817	Scheffe	0.853
LINE*SEX	4		1	7		1	0.0745	1.1896	38	0.06	0.9504	Scheffe	0.9999
LINE*SEX	7		0	7		1	1.1031	1.1623	38	0.95	0.3486	Scheffe	0.825
FLINE*SEX		4	0		4	1	1.0883	1.1623	38	0.94	0.355	Scheffe	0.8307
FLINE*SEX		4	0		7	0	0.444	1.1343	38	0.39	0.6977	Scheffe	0.9845
FLINE*SEX		4	0		7	1	1.4063	1.1623	38	1.21	0.2338	Scheffe	0.6927
FLINE*SEX		4	1		7	0	-0.6443	1.1623	38	-0.55	0.5826	Scheffe	0.9581
FLINE*SEX		4	1		7	1	0.318	1.1896	38	0.27	0.7907	Scheffe	0.9949
FLINE*SEX		7	0		7	1	0.9623	1.1623	38	0.83	0.4129	Scheffe	0.876
LINE*FLINE*SEX	4	4	0	4	4	1	1.9884	1.6824	38	1.18	0.2446	Scheffe	0.9837
LINE*FLINE*SEX	4	4	0	4	7	0	-0.5481	1.6041	38	-0.34	0.7345	Scheffe	1
LINE*FLINE*SEX	4	4	0	4	7	1	-0.6414	1.6041	38	-0.4	0.6915	Scheffe	1
LINE*FLINE*SEX	4	4	0	7	4	0	-1.0732	1.6041	38	-0.67	0.5075	Scheffe	0.9995
LINE*FLINE*SEX	4	4	0	7	4	1	-0.8849	1.6041	38	-0.55	0.5844	Scheffe	0.9999
LINE*FLINE*SEX	4	4	0	7	7	0	0.3629	1.6041	38	0.23	0.8222	Scheffe	1
LINE*FLINE*SEX	4	4	0	7	7	1	2.3809	1.6824	38	1.42	0.1652	Scheffe	0.9554
LINE*FLINE*SEX	4	4	1	4	7	0	-2.5365	1.6824	38	-1.51	0.1399	Scheffe	0.938
LINE*FLINE*SEX	4	4	1	4	7	1	-2.6298	1.6824	38	-1.56	0.1263	Scheffe	0.9256
LINE*FLINE*SEX	4	4	1	7	4	0	-3.0616	1.6824	38	-1.82	0.0767	Scheffe	0.8479
LINE*FLINE*SEX	4	4	1	7	4	1	-2.8733	1.6824	38	-1.71	0.0958	Scheffe	0.8859
LINE*FLINE*SEX	4	4	1	7	7	0	-1.6255	1.6824	38	-0.97	0.3401	Scheffe	0.9951
LINE*FLINE*SEX	4	4	1	7	7	1	0.3925	1.7572	38	0.22	0.8244	Scheffe	1
LINE*FLINE*SEX	4	7	0	4	7	1	-0.09331	1.6041	38	-0.06	0.9539	Scheffe	1
LINE*FLINE*SEX	4	7	0	7	4	0	-0.5251	1.6041	38	-0.33	0.7452	Scheffe	1
LINE*FLINE*SEX	4	7	0	7	4	1	-0.3368	1.6041	38	-0.21	0.8348	Scheffe	1
LINE*FLINE*SEX	4	7	0	7	7	0	0.911	1.6041	38	0.57	0.5734	Scheffe	0.9998
LINE*FLINE*SEX	4	7	0	7	7	1	2.929	1.6824	38	1.74	0.0898	Scheffe	0.8753
LINE*FLINE*SEX	4	7	1	7	4	0	-0.4318	1.6041	38	-0.27	0.7893	Scheffe	1
LINE*FLINE*SEX	4	7	1	7	4	1	-0.2435	1.6041	38	-0.15	0.8802	Scheffe	1
LINE*FLINE*SEX	4	7	1	7	7	0	1.0043	1.6041	38	0.63	0.535	Scheffe	0.9997
LINE*FLINE*SEX	4	7	1	7	7	1	3.0223	1.6824	38	1.8	0.0804	Scheffe	0.8563
LINE*FLINE*SEX	7	4	0	7	4	1	0.1883	1.6041	38	0.12	0.9072	Scheffe	1
LINE*FLINE*SEX	7	4	0	7	7	0	1.4361	1.6041	38	0.9	0.3763	Scheffe	0.997
LINE*FLINE*SEX	7	4	0	7	7	1	3.4541	1.6824	38	2.05	0.047	Scheffe	0.7502
LINE*FLINE*SEX	7	4	1	7	7	0	1.2478	1.6041	38	0.78	0.4415	Scheffe	0.9988
LINE*FLINE*SEX	7	4	1	7	7	1	3.2658	1.6824	38	1.94	0.0597	Scheffe	0.7999
LINE*FLINE*SEX	7	7	0	7	7	1	2.018	1.6824	38	1.2	0.2378	Scheffe	0.9822
CC vs. HRHR by sex
CC vs CHR by sex
HRC vs. HRHR by sex

[truncated: 30 more sheets: 10, 11, 12, 13, 14, 15, 16, 17, 18, 19, 20, 21, 22, 23, 24, 25, 26, 27, 28, 29 …]
