# Supplementary material for: DNA Methylation Analysis of Imprinted Genes in the Cortex and Hippocampus of Cross-Fostered Mice Selectively Bred for Increased Voluntary Wheel-Running
Source: Behav Genet. 2022 Aug 21;52(4-5):281–97. doi: 10.1007/s10519-022-10112-z (PMC9463359; doi:10.1007/s10519-022-10112-z)
Supplement: Supplementary file 2 — Supplementary file2 (XLSX 195 KB) [file 10519_2022_10112_MOESM2_ESM.xlsx]

## Sheet: RESULTS
INDEX	Region	Gene (Region)	N	Num DF	Den DF	LINE	FLINE	LINE*FLINE	SEX	LINE*SEX	FLINE*SEX	LINE*FLINE*SEX	CC vs. HRHR	CC vs CHR	HRHR vs HRC
1	Cortex	MEST (EXON)	44	1	36	0.3749	0.7801	0.0063	0.7764	0.8995	0.2074	0.589	0.9788	0.3442	0.1866
		♀	24										0.9912	0.868	0.9993
		♂	20										1	0.9968	0.5751
2	Cortex	MEST (INTRON)	46	1	38	0.7303	0.9311	0.1325	0.7151	0.7579	0.5474	0.6029	0.9788	0.7889	0.7259
		♀	24										1	0.9987	1
		♂	22										1	0.9995	0.966
3	Cortex	MEST (PROMOTER)	46	1	38	0.7846	0.533	0.0483	0.1307	0.7675	0.485	0.1993	0.9416	0.831	0.3567
		♀	24										0.9995	1	0.9934
		♂	22										1	0.9088	0.9275
4	Cortex	PEG3 (INTRON)	46	1	38	0.7945	0.1206	0.3874	0.8889	0.8598	0.2827	0.9869	0.8397	0.3987	0.9679
		♀	24										0.9863	0.8509	0.9961
		♂	22										1	0.9995	1
5	Cortex	PEG3 (PROMOTER)	46	1	38	0.2439	0.4153	0.4408	0.8525	0.2462	0.866	0.5717	0.5934	0.734	1
		♀	24										0.8824	0.9997	1
		♂	22										1	0.9947	1
6	Cortex	PEG3 (UTR)	46	1	38	0.5859	0.5429	0.0984	0.7894	0.7348	0.3328	0.3061	1	0.8996	0.4562
		♀	24										1	0.9999	1
		♂	22										1	0.9999	0.7216
7	Cortex	SGCE (EXON)	46	1	38	0.5086	0.3838	0.4205	0.8539	0.3182	0.0915	0.6019	0.9991	1	0.6987
		♀	24										1	0.9879	1
		♂	22										1	0.9871	0.9551
8	Cortex	SGCE (INTRON)	46	1	38	0.7604	0.6065	0.741	0.5032	0.3446	0.0087	0.6076	0.9992	0.9994	0.9471
		♀	24										0.9983	0.9915	0.9778
		♂	22										0.9957	0.983	0.7648
9	Cortex	SGCE (PROMOTER)	46	1	38	0.1698	0.7009	0.8261	0.2043	0.852	0.6359	0.7843	0.6793	0.9996	0.9797
		♀	24										0.9989	1	1
		♂	22										0.995	1	1
10	Hippocampus	MEST (EXON)	46	1	38	0.2797	0.6016	0.9675	0.8959	0.3247	0.3458	0.6009	0.7403	0.9894	0.9834
		♀	24										1	1	1
		♂	22										0.8966	1	0.9939
11	Hippocampus	MEST (INTRON)	46	1	38	0.8347	0.9977	0.7396	0.3103	0.5394	0.2644	0.0954	0.9991	0.9966	0.9964
		♀	24										0.9937	1	0.9087
		♂	22										0.9993	1	0.98
12	Hippocampus	MEST (PROMOTER)	46	1	38	0.5534	0.2555	0.243	0.5511	0.1515	0.5803	0.2927	0.6923	1	0.4438
		♀	24										1	0.9983	0.9959
		♂	22										0.9781	0.9984	0.9592
13	Hippocampus	PEG3 (INTRON)	46	1	38	0.5848	0.2052	0.0062	0.2687	0.6344	0.5782	0.3227	0.9669	0.0462	0.7313
		♀	24										1	0.9661	0.9998
		♂	22										1	0.3667	0.9939
14	Hippocampus	PEG3 (PROMOTER)	46	1	38	0.3955	0.9786	0.2369	0.0766	0.3508	0.1244	0.506	0.9536	0.8597	0.8749
		♀	24										0.9976	0.9898	0.9999
		♂	22										0.9249	1	0.8975
15	Hippocampus	PEG3 (UTR)	46	1	38	0.1233	0.9394	0.2626	0.3591	0.0274	0.7433	0.6103	0.7296	0.9043	0.864
		♀	24										0.9999	1	1
		♂	22										0.7743	0.9998	0.9938
16	Hippocampus	SGCE (EXON)	46	1	38	0.9298	0.4579	0.9646	0.4995	0.5594	0.4466	0.6449	0.9758	0.9565	0.9689
		♀	24										1	0.9924	0.9999
		♂	22										1	1	1
17	Hippocampus	SGCE (INTRON)	46	1	38	0.5248	0.4746	0.9242	0.839	0.7345	0.1197	0.0168	0.9982	0.8034	0.9829
		♀	24										1	0.9998	1
		♂	22										1	0.998	0.9999
18	Hippocampus	SGCE (PROMOTER)	46	1	38	0.5236	0.4472	0.262	0.2839	0.6233	0.7965	0.6466	0.9998	0.6153	0.9952
		♀	24										1	0.9998	1
		♂	22										1	0.9738	1

## Sheet: 1
Type 3 Tests of Fixed Effects						N			Skewness	Transformed?
Effect	Num DF	Den DF	F Value	Pr > F		MEST EXON	44		-0.329566	No
LINE	1	36	0.81	0.3749		FEMALES	24
FLINE	1	36	0.08	0.7801		MALES	20
SEX	1	36	0.08	0.7764
LINE*FLINE	1	36	8.42	0.0063
LINE*SEX	1	36	0.02	0.8995
FLINE*SEX	1	36	1.65	0.2074
LINE*FLINE*SEX	1	36	0.3	0.589
Least Squares Means
Effect	LINE	FLINE	SEX	Estimate	Standard	DF	t Value	Pr > |t|
					Error
LINE	4			63.3022	0.8801	36	71.93	<.0001
LINE	7			64.4204	0.8801	36	73.2	<.0001
FLINE		4		64.0364	0.8801	36	72.76	<.0001
FLINE		7		63.6863	0.8801	36	72.36	<.0001
SEX			0	63.6832	0.8391	36	75.89	<.0001
SEX			1	64.0394	0.9192	36	69.67	<.0001
LINE*FLINE	4	4		61.6712	1.2446	36	49.55	<.0001
LINE*FLINE	4	7		64.9332	1.2446	36	52.17	<.0001
LINE*FLINE	7	4		66.4015	1.2446	36	53.35	<.0001
LINE*FLINE	7	7		62.4393	1.2446	36	50.17	<.0001
LINE*SEX	4		0	63.045	1.1867	36	53.13	<.0001
LINE*SEX	4		1	63.5594	1.3	36	48.89	<.0001
LINE*SEX	7		0	64.3214	1.1867	36	54.2	<.0001
LINE*SEX	7		1	64.5194	1.3	36	49.63	<.0001
FLINE*SEX		4	0	63.0593	1.1867	36	53.14	<.0001
FLINE*SEX		4	1	65.0135	1.3	36	50.01	<.0001
FLINE*SEX		7	0	64.3072	1.1867	36	54.19	<.0001
FLINE*SEX		7	1	63.0654	1.3	36	48.51	<.0001
LINE*FLINE*SEX	4	4	0	60.9542	1.6782	36	36.32	<.0001
LINE*FLINE*SEX	4	4	1	62.3882	1.8384	36	33.94	<.0001
LINE*FLINE*SEX	4	7	0	65.1358	1.6782	36	38.81	<.0001
LINE*FLINE*SEX	4	7	1	64.7306	1.8384	36	35.21	<.0001
LINE*FLINE*SEX	7	4	0	65.1643	1.6782	36	38.83	<.0001
LINE*FLINE*SEX	7	4	1	67.6387	1.8384	36	36.79	<.0001
LINE*FLINE*SEX	7	7	0	63.4786	1.6782	36	37.82	<.0001
LINE*FLINE*SEX	7	7	1	61.4001	1.8384	36	33.4	<.0001
Differences of Least Squares Means
Effect	LINE	FLINE	SEX	_LINE	_FLINE	_SEX	Estimate	Standard	DF	t Value	Pr > |t|	Adjustment	Adj P
								Error
LINE	4			7			-1.1182	1.2446	36	-0.9	0.3749	Scheffe	0.3749
FLINE		4			7		0.3501	1.2446	36	0.28	0.7801	Scheffe	0.7801
SEX			0			1	-0.3562	1.2446	36	-0.29	0.7764	Scheffe	0.7764
LINE*FLINE	4	4		4	7		-3.262	1.7602	36	-1.85	0.0721	Scheffe	0.3442
LINE*FLINE	4	4		7	4		-4.7303	1.7602	36	-2.69	0.0108	Scheffe	0.0832
LINE*FLINE	4	4		7	7		-0.7681	1.7602	36	-0.44	0.6652	Scheffe	0.9788
LINE*FLINE	4	7		7	4		-1.4683	1.7602	36	-0.83	0.4097	Scheffe	0.8735
LINE*FLINE	4	7		7	7		2.4939	1.7602	36	1.42	0.1651	Scheffe	0.5765
LINE*FLINE	7	4		7	7		3.9622	1.7602	36	2.25	0.0306	Scheffe	0.1866
LINE*SEX	4		0	4		1	-0.5144	1.7602	36	-0.29	0.7718	Scheffe	0.9934
LINE*SEX	4		0	7		0	-1.2764	1.6782	36	-0.76	0.4519	Scheffe	0.9006
LINE*SEX	4		0	7		1	-1.4744	1.7602	36	-0.84	0.4078	Scheffe	0.8722
LINE*SEX	4		1	7		0	-0.762	1.7602	36	-0.43	0.6677	Scheffe	0.9793
LINE*SEX	4		1	7		1	-0.96	1.8384	36	-0.52	0.6048	Scheffe	0.9646
LINE*SEX	7		0	7		1	-0.198	1.7602	36	-0.11	0.9111	Scheffe	0.9996
FLINE*SEX		4	0		4	1	-1.9542	1.7602	36	-1.11	0.2743	Scheffe	0.7462
FLINE*SEX		4	0		7	0	-1.2479	1.6782	36	-0.74	0.462	Scheffe	0.9064
FLINE*SEX		4	0		7	1	-0.00608	1.7602	36	0	0.9973	Scheffe	1
FLINE*SEX		4	1		7	0	0.7063	1.7602	36	0.4	0.6906	Scheffe	0.9833
FLINE*SEX		4	1		7	1	1.9481	1.8384	36	1.06	0.2964	Scheffe	0.772
FLINE*SEX		7	0		7	1	1.2418	1.7602	36	0.71	0.485	Scheffe	0.9186
LINE*FLINE*SEX	4	4	0	4	4	1	-1.434	2.4892	36	-0.58	0.5682	Scheffe	0.9998
LINE*FLINE*SEX	4	4	0	4	7	0	-4.1815	2.3734	36	-1.76	0.0866	Scheffe	0.868
LINE*FLINE*SEX	4	4	0	4	7	1	-3.7764	2.4892	36	-1.52	0.138	Scheffe	0.9357
LINE*FLINE*SEX	4	4	0	7	4	0	-4.21	2.3734	36	-1.77	0.0845	Scheffe	0.8639
LINE*FLINE*SEX	4	4	0	7	4	1	-6.6845	2.4892	36	-2.69	0.0109	Scheffe	0.4275
LINE*FLINE*SEX	4	4	0	7	7	0	-2.5243	2.3734	36	-1.06	0.2946	Scheffe	0.9912
LINE*FLINE*SEX	4	4	0	7	7	1	-0.4458	2.4892	36	-0.18	0.8589	Scheffe	1
LINE*FLINE*SEX	4	4	1	4	7	0	-2.7475	2.4892	36	-1.1	0.277	Scheffe	0.989
LINE*FLINE*SEX	4	4	1	4	7	1	-2.3424	2.5999	36	-0.9	0.3736	Scheffe	0.9968
LINE*FLINE*SEX	4	4	1	7	4	0	-2.7761	2.4892	36	-1.12	0.2721	Scheffe	0.9883
LINE*FLINE*SEX	4	4	1	7	4	1	-5.2505	2.5999	36	-2.02	0.0509	Scheffe	0.7654
LINE*FLINE*SEX	4	4	1	7	7	0	-1.0904	2.4892	36	-0.44	0.664	Scheffe	1
LINE*FLINE*SEX	4	4	1	7	7	1	0.9882	2.5999	36	0.38	0.7061	Scheffe	1
LINE*FLINE*SEX	4	7	0	4	7	1	0.4051	2.4892	36	0.16	0.8716	Scheffe	1
LINE*FLINE*SEX	4	7	0	7	4	0	-0.02851	2.3734	36	-0.01	0.9905	Scheffe	1
LINE*FLINE*SEX	4	7	0	7	4	1	-2.5029	2.4892	36	-1.01	0.3214	Scheffe	0.9937
LINE*FLINE*SEX	4	7	0	7	7	0	1.6572	2.3734	36	0.7	0.4895	Scheffe	0.9994
LINE*FLINE*SEX	4	7	0	7	7	1	3.7357	2.4892	36	1.5	0.1421	Scheffe	0.9392
LINE*FLINE*SEX	4	7	1	7	4	0	-0.4336	2.4892	36	-0.17	0.8627	Scheffe	1
LINE*FLINE*SEX	4	7	1	7	4	1	-2.9081	2.5999	36	-1.12	0.2708	Scheffe	0.9881
LINE*FLINE*SEX	4	7	1	7	7	0	1.252	2.4892	36	0.5	0.618	Scheffe	0.9999
LINE*FLINE*SEX	4	7	1	7	7	1	3.3306	2.5999	36	1.28	0.2084	Scheffe	0.974
LINE*FLINE*SEX	7	4	0	7	4	1	-2.4744	2.4892	36	-0.99	0.3268	Scheffe	0.9941
LINE*FLINE*SEX	7	4	0	7	7	0	1.6857	2.3734	36	0.71	0.4821	Scheffe	0.9993
LINE*FLINE*SEX	7	4	0	7	7	1	3.7642	2.4892	36	1.51	0.1392	Scheffe	0.9368
LINE*FLINE*SEX	7	4	1	7	7	0	4.1601	2.4892	36	1.67	0.1033	Scheffe	0.8966
LINE*FLINE*SEX	7	4	1	7	7	1	6.2387	2.5999	36	2.4	0.0217	Scheffe	0.5751
LINE*FLINE*SEX	7	7	0	7	7	1	2.0785	2.4892	36	0.84	0.4092	Scheffe	0.998
CC vs. HRHR by sex
CC vs CHR by sex
HRC vs. HRHR by sex
69
73
76
80
91
94

## Sheet: 2
Type 3 Tests of Fixed Effects						N			Skewness	Transformed?
Effect	Num DF	Den DF	F Value	Pr > F		MEST INTRON	46		-0.0885175	No
LINE	1	38	0.12	0.7303		FEMALES	24
FLINE	1	38	0.01	0.9311		MALES	22
SEX	1	38	0.14	0.7151
LINE*FLINE	1	38	2.36	0.1325
LINE*SEX	1	38	0.1	0.7579
FLINE*SEX	1	38	0.37	0.5474
LINE*FLINE*SEX	1	38	0.28	0.6029
Least Squares Means
Effect	LINE	FLINE	SEX	Estimate	Standard	DF	t Value	Pr > |t|
					Error
LINE	4			57.012	0.8127	38	70.15	<.0001
LINE	7			57.4111	0.8127	38	70.65	<.0001
FLINE		4		57.2615	0.8127	38	70.46	<.0001
FLINE		7		57.1616	0.8127	38	70.34	<.0001
SEX			0	57.4229	0.7931	38	72.4	<.0001
SEX			1	57.0003	0.8318	38	68.53	<.0001
LINE*FLINE	4	4		56.1786	1.1763	38	47.76	<.0001
LINE*FLINE	4	7		57.8455	1.1216	38	51.57	<.0001
LINE*FLINE	7	4		58.3445	1.1216	38	52.02	<.0001
LINE*FLINE	7	7		56.4777	1.1763	38	48.01	<.0001
LINE*SEX	4		0	57.4018	1.1216	38	51.18	<.0001
LINE*SEX	4		1	56.6223	1.1763	38	48.13	<.0001
LINE*SEX	7		0	57.444	1.1216	38	51.22	<.0001
LINE*SEX	7		1	57.3782	1.1763	38	48.78	<.0001
FLINE*SEX		4	0	57.124	1.1216	38	50.93	<.0001
FLINE*SEX		4	1	57.3991	1.1763	38	48.79	<.0001
FLINE*SEX		7	0	57.7217	1.1216	38	51.46	<.0001
FLINE*SEX		7	1	56.6014	1.1763	38	48.12	<.0001
LINE*FLINE*SEX	4	4	0	56.521	1.5862	38	35.63	<.0001
LINE*FLINE*SEX	4	4	1	55.8362	1.7376	38	32.13	<.0001
LINE*FLINE*SEX	4	7	0	58.2825	1.5862	38	36.74	<.0001
LINE*FLINE*SEX	4	7	1	57.4084	1.5862	38	36.19	<.0001
LINE*FLINE*SEX	7	4	0	57.727	1.5862	38	36.39	<.0001
LINE*FLINE*SEX	7	4	1	58.962	1.5862	38	37.17	<.0001
LINE*FLINE*SEX	7	7	0	57.1609	1.5862	38	36.04	<.0001
LINE*FLINE*SEX	7	7	1	55.7945	1.7376	38	32.11	<.0001
Differences of Least Squares Means
Effect	LINE	FLINE	SEX	_LINE	_FLINE	_SEX	Estimate	Standard	DF	t Value	Pr > |t|	Adjustment	Adj P
								Error
LINE	4			7			-0.3991	1.1493	38	-0.35	0.7303	Scheffe	0.7303
FLINE		4			7		0.09996	1.1493	38	0.09	0.9311	Scheffe	0.9311
SEX			0			1	0.4226	1.1493	38	0.37	0.7151	Scheffe	0.7151
LINE*FLINE	4	4		4	7		-1.6669	1.6253	38	-1.03	0.3116	Scheffe	0.7889
LINE*FLINE	4	4		7	4		-2.1659	1.6253	38	-1.33	0.1906	Scheffe	0.6241
LINE*FLINE	4	4		7	7		-0.2991	1.6636	38	-0.18	0.8583	Scheffe	0.9984
LINE*FLINE	4	7		7	4		-0.499	1.5862	38	-0.31	0.7548	Scheffe	0.9918
LINE*FLINE	4	7		7	7		1.3678	1.6253	38	0.84	0.4053	Scheffe	0.8707
LINE*FLINE	7	4		7	7		1.8668	1.6253	38	1.15	0.2579	Scheffe	0.7259
LINE*SEX	4		0	4		1	0.7795	1.6253	38	0.48	0.6343	Scheffe	0.9722
LINE*SEX	4		0	7		0	-0.04218	1.5862	38	-0.03	0.9789	Scheffe	1
LINE*SEX	4		0	7		1	0.02354	1.6253	38	0.01	0.9885	Scheffe	1
LINE*SEX	4		1	7		0	-0.8217	1.6253	38	-0.51	0.6161	Scheffe	0.9677
LINE*SEX	4		1	7		1	-0.7559	1.6636	38	-0.45	0.6521	Scheffe	0.9762
LINE*SEX	7		0	7		1	0.06572	1.6253	38	0.04	0.968	Scheffe	1
FLINE*SEX		4	0		4	1	-0.2751	1.6253	38	-0.17	0.8665	Scheffe	0.9987
FLINE*SEX		4	0		7	0	-0.5977	1.5862	38	-0.38	0.7084	Scheffe	0.9861
FLINE*SEX		4	0		7	1	0.5226	1.6253	38	0.32	0.7496	Scheffe	0.9913
FLINE*SEX		4	1		7	0	-0.3226	1.6253	38	-0.2	0.8437	Scheffe	0.9979
FLINE*SEX		4	1		7	1	0.7976	1.6636	38	0.48	0.6344	Scheffe	0.9722
FLINE*SEX		7	0		7	1	1.1203	1.6253	38	0.69	0.4948	Scheffe	0.9236
LINE*FLINE*SEX	4	4	0	4	4	1	0.6848	2.3527	38	0.29	0.7726	Scheffe	1
LINE*FLINE*SEX	4	4	0	4	7	0	-1.7615	2.2432	38	-0.79	0.4372	Scheffe	0.9987
LINE*FLINE*SEX	4	4	0	4	7	1	-0.8874	2.2432	38	-0.4	0.6946	Scheffe	1
LINE*FLINE*SEX	4	4	0	7	4	0	-1.206	2.2432	38	-0.54	0.594	Scheffe	0.9999
LINE*FLINE*SEX	4	4	0	7	4	1	-2.441	2.2432	38	-1.09	0.2834	Scheffe	0.9899
LINE*FLINE*SEX	4	4	0	7	7	0	-0.6399	2.2432	38	-0.29	0.777	Scheffe	1
LINE*FLINE*SEX	4	4	0	7	7	1	0.7265	2.3527	38	0.31	0.7592	Scheffe	1
LINE*FLINE*SEX	4	4	1	4	7	0	-2.4464	2.3527	38	-1.04	0.305	Scheffe	0.9924
LINE*FLINE*SEX	4	4	1	4	7	1	-1.5722	2.3527	38	-0.67	0.508	Scheffe	0.9995
LINE*FLINE*SEX	4	4	1	7	4	0	-1.8908	2.3527	38	-0.8	0.4266	Scheffe	0.9985
LINE*FLINE*SEX	4	4	1	7	4	1	-3.1258	2.3527	38	-1.33	0.1919	Scheffe	0.9683
LINE*FLINE*SEX	4	4	1	7	7	0	-1.3247	2.3527	38	-0.56	0.5767	Scheffe	0.9999
LINE*FLINE*SEX	4	4	1	7	7	1	0.04168	2.4573	38	0.02	0.9866	Scheffe	1
LINE*FLINE*SEX	4	7	0	4	7	1	0.8742	2.2432	38	0.39	0.6989	Scheffe	1
LINE*FLINE*SEX	4	7	0	7	4	0	0.5555	2.2432	38	0.25	0.8057	Scheffe	1
LINE*FLINE*SEX	4	7	0	7	4	1	-0.6794	2.2432	38	-0.3	0.7636	Scheffe	1
LINE*FLINE*SEX	4	7	0	7	7	0	1.1217	2.2432	38	0.5	0.6199	Scheffe	0.9999
LINE*FLINE*SEX	4	7	0	7	7	1	2.488	2.3527	38	1.06	0.2969	Scheffe	0.9915
LINE*FLINE*SEX	4	7	1	7	4	0	-0.3186	2.2432	38	-0.14	0.8878	Scheffe	1
LINE*FLINE*SEX	4	7	1	7	4	1	-1.5536	2.2432	38	-0.69	0.4928	Scheffe	0.9994
LINE*FLINE*SEX	4	7	1	7	7	0	0.2475	2.2432	38	0.11	0.9127	Scheffe	1
LINE*FLINE*SEX	4	7	1	7	7	1	1.6139	2.3527	38	0.69	0.4969	Scheffe	0.9995
LINE*FLINE*SEX	7	4	0	7	4	1	-1.235	2.2432	38	-0.55	0.5852	Scheffe	0.9999
LINE*FLINE*SEX	7	4	0	7	7	0	0.5661	2.2432	38	0.25	0.8021	Scheffe	1
LINE*FLINE*SEX	7	4	0	7	7	1	1.9325	2.3527	38	0.82	0.4165	Scheffe	0.9982
LINE*FLINE*SEX	7	4	1	7	7	0	1.8011	2.2432	38	0.8	0.427	Scheffe	0.9985
LINE*FLINE*SEX	7	4	1	7	7	1	3.1675	2.3527	38	1.35	0.1862	Scheffe	0.966
LINE*FLINE*SEX	7	7	0	7	7	1	1.3664	2.3527	38	0.58	0.5648	Scheffe	0.9998
CC vs. HRHR by sex
CC vs CHR by sex
HRC vs. HRHR by sex
69
73
76
80
91
94

## Sheet: 3
Type 3 Tests of Fixed Effects						N			Skewness	Transformed?
Effect	Num DF	Den DF	F Value	Pr > F		MEST PROMOTER	46		-0.669402	No
LINE	1	38	0.08	0.7846		FEMALES	24
FLINE	1	38	0.4	0.533		MALES	22
SEX	1	38	2.39	0.1307
LINE*FLINE	1	38	3.81	0.0483
LINE*SEX	1	38	0.09	0.7675
FLINE*SEX	1	38	0.5	0.485
LINE*FLINE*SEX	1	38	1.71	0.1993
Least Squares Means
Effect	LINE	FLINE	SEX	Estimate	Standard	DF	t Value	Pr > |t|
					Error
LINE	4			53.9801	0.6689	38	80.7	<.0001
LINE	7			53.7197	0.6689	38	80.31	<.0001
FLINE		4		54.1475	0.6689	38	80.95	<.0001
FLINE		7		53.5523	0.6689	38	80.06	<.0001
SEX			0	54.5806	0.6528	38	83.61	<.0001
SEX			1	53.1192	0.6847	38	77.59	<.0001
LINE*FLINE	4	4		53.3542	0.9682	38	55.1	<.0001
LINE*FLINE	4	7		54.6061	0.9232	38	59.15	<.0001
LINE*FLINE	7	4		54.9409	0.9232	38	59.51	<.0001
LINE*FLINE	7	7		52.4986	0.9682	38	54.22	<.0001
LINE*SEX	4		0	54.57	0.9232	38	59.11	<.0001
LINE*SEX	4		1	53.3903	0.9682	38	55.14	<.0001
LINE*SEX	7		0	54.5913	0.9232	38	59.13	<.0001
LINE*SEX	7		1	52.8482	0.9682	38	54.58	<.0001
FLINE*SEX		4	0	55.2118	0.9232	38	59.81	<.0001
FLINE*SEX		4	1	53.0833	0.9682	38	54.82	<.0001
FLINE*SEX		7	0	53.9495	0.9232	38	58.44	<.0001
FLINE*SEX		7	1	53.1551	0.9682	38	54.9	<.0001
LINE*FLINE*SEX	4	4	0	54.8955	1.3056	38	42.05	<.0001
LINE*FLINE*SEX	4	4	1	51.8129	1.4302	38	36.23	<.0001
LINE*FLINE*SEX	4	7	0	54.2445	1.3056	38	41.55	<.0001
LINE*FLINE*SEX	4	7	1	54.9676	1.3056	38	42.1	<.0001
LINE*FLINE*SEX	7	4	0	55.5281	1.3056	38	42.53	<.0001
LINE*FLINE*SEX	7	4	1	54.3537	1.3056	38	41.63	<.0001
LINE*FLINE*SEX	7	7	0	53.6545	1.3056	38	41.1	<.0001
LINE*FLINE*SEX	7	7	1	51.3426	1.4302	38	35.9	<.0001
Differences of Least Squares Means
Effect	LINE	FLINE	SEX	_LINE	_FLINE	_SEX	Estimate	Standard	DF	t Value	Pr > |t|	Adjustment	Adj P
								Error
LINE	4			7			0.2604	0.946	38	0.28	0.7846	Scheffe	0.7846
FLINE		4			7		0.5952	0.946	38	0.63	0.533	Scheffe	0.533
SEX			0			1	1.4614	0.946	38	1.54	0.1307	Scheffe	0.1307
LINE*FLINE	4	4		4	7		-1.2519	1.3378	38	-0.94	0.3553	Scheffe	0.831
LINE*FLINE	4	4		7	4		-1.5867	1.3378	38	-1.19	0.243	Scheffe	0.7057
LINE*FLINE	4	4		7	7		0.8556	1.3693	38	0.62	0.5358	Scheffe	0.9416
LINE*FLINE	4	7		7	4		-0.3348	1.3056	38	-0.26	0.799	Scheffe	0.9955
LINE*FLINE	4	7		7	7		2.1075	1.3378	38	1.58	0.1235	Scheffe	0.4871
LINE*FLINE	7	4		7	7		2.4423	1.3378	38	1.83	0.0758	Scheffe	0.3567
LINE*SEX	4		0	4		1	1.1797	1.3378	38	0.88	0.3834	Scheffe	0.8543
LINE*SEX	4		0	7		0	-0.02132	1.3056	38	-0.02	0.9871	Scheffe	1
LINE*SEX	4		0	7		1	1.7218	1.3378	38	1.29	0.2059	Scheffe	0.6498
LINE*SEX	4		1	7		0	-1.201	1.3378	38	-0.9	0.375	Scheffe	0.8476
LINE*SEX	4		1	7		1	0.5421	1.3693	38	0.4	0.6944	Scheffe	0.984
LINE*SEX	7		0	7		1	1.7431	1.3378	38	1.3	0.2004	Scheffe	0.6408
FLINE*SEX		4	0		4	1	2.1285	1.3378	38	1.59	0.1199	Scheffe	0.4785
FLINE*SEX		4	0		7	0	1.2623	1.3056	38	0.97	0.3397	Scheffe	0.8169
FLINE*SEX		4	0		7	1	2.0566	1.3378	38	1.54	0.1325	Scheffe	0.5082
FLINE*SEX		4	1		7	0	-0.8662	1.3378	38	-0.65	0.5212	Scheffe	0.9356
FLINE*SEX		4	1		7	1	-0.07181	1.3693	38	-0.05	0.9584	Scheffe	1
FLINE*SEX		7	0		7	1	0.7944	1.3378	38	0.59	0.5562	Scheffe	0.9493
LINE*FLINE*SEX	4	4	0	4	4	1	3.0825	1.9365	38	1.59	0.1197	Scheffe	0.9185
LINE*FLINE*SEX	4	4	0	4	7	0	0.651	1.8464	38	0.35	0.7264	Scheffe	1
LINE*FLINE*SEX	4	4	0	4	7	1	-0.07216	1.8464	38	-0.04	0.969	Scheffe	1
LINE*FLINE*SEX	4	4	0	7	4	0	-0.6326	1.8464	38	-0.34	0.7338	Scheffe	1
LINE*FLINE*SEX	4	4	0	7	4	1	0.5418	1.8464	38	0.29	0.7708	Scheffe	1
LINE*FLINE*SEX	4	4	0	7	7	0	1.2409	1.8464	38	0.67	0.5056	Scheffe	0.9995
LINE*FLINE*SEX	4	4	0	7	7	1	3.5528	1.9365	38	1.83	0.0744	Scheffe	0.8424
LINE*FLINE*SEX	4	4	1	4	7	0	-2.4316	1.9365	38	-1.26	0.2169	Scheffe	0.9769
LINE*FLINE*SEX	4	4	1	4	7	1	-3.1547	1.9365	38	-1.63	0.1116	Scheffe	0.9088
LINE*FLINE*SEX	4	4	1	7	4	0	-3.7152	1.9365	38	-1.92	0.0626	Scheffe	0.8094
LINE*FLINE*SEX	4	4	1	7	4	1	-2.5408	1.9365	38	-1.31	0.1974	Scheffe	0.9705
LINE*FLINE*SEX	4	4	1	7	7	0	-1.8416	1.9365	38	-0.95	0.3476	Scheffe	0.9956
LINE*FLINE*SEX	4	4	1	7	7	1	0.4703	2.0226	38	0.23	0.8174	Scheffe	1
LINE*FLINE*SEX	4	7	0	4	7	1	-0.7231	1.8464	38	-0.39	0.6975	Scheffe	1
LINE*FLINE*SEX	4	7	0	7	4	0	-1.2836	1.8464	38	-0.7	0.4912	Scheffe	0.9994
LINE*FLINE*SEX	4	7	0	7	4	1	-0.1092	1.8464	38	-0.06	0.9531	Scheffe	1
LINE*FLINE*SEX	4	7	0	7	7	0	0.59	1.8464	38	0.32	0.7511	Scheffe	1
LINE*FLINE*SEX	4	7	0	7	7	1	2.9019	1.9365	38	1.5	0.1423	Scheffe	0.9399
LINE*FLINE*SEX	4	7	1	7	4	0	-0.5605	1.8464	38	-0.3	0.7631	Scheffe	1
LINE*FLINE*SEX	4	7	1	7	4	1	0.6139	1.8464	38	0.33	0.7413	Scheffe	1
LINE*FLINE*SEX	4	7	1	7	7	0	1.3131	1.8464	38	0.71	0.4813	Scheffe	0.9993
LINE*FLINE*SEX	4	7	1	7	7	1	3.625	1.9365	38	1.87	0.0689	Scheffe	0.8281
LINE*FLINE*SEX	7	4	0	7	4	1	1.1744	1.8464	38	0.64	0.5286	Scheffe	0.9997
LINE*FLINE*SEX	7	4	0	7	7	0	1.8736	1.8464	38	1.01	0.3167	Scheffe	0.9934
LINE*FLINE*SEX	7	4	0	7	7	1	4.1855	1.9365	38	2.16	0.037	Scheffe	0.698
LINE*FLINE*SEX	7	4	1	7	7	0	0.6992	1.8464	38	0.38	0.707	Scheffe	1
LINE*FLINE*SEX	7	4	1	7	7	1	3.0111	1.9365	38	1.55	0.1283	Scheffe	0.9275
LINE*FLINE*SEX	7	7	0	7	7	1	2.3119	1.9365	38	1.19	0.2399	Scheffe	0.9827
CC vs. HRHR by sex
CC vs CHR by sex
HRC vs. HRHR by sex
69
73
76
80
91
94

## Sheet: 4
Type 3 Tests of Fixed Effects						N			Skewness	Transformed?
Effect	Num DF	Den DF	F Value	Pr > F		PEG3 INTRON	46		0.214791	No
LINE	1	38	0.07	0.7945		FEMALES	24
FLINE	1	38	2.52	0.1206		MALES	22
SEX	1	38	0.02	0.8889
LINE*FLINE	1	38	0.76	0.3874
LINE*SEX	1	38	0.03	0.8598
FLINE*SEX	1	38	1.19	0.2827
LINE*FLINE*SEX	1	38	0	0.9869
Least Squares Means
Effect	LINE	FLINE	SEX	Estimate	Standard	DF	t Value	Pr > |t|
					Error
LINE	4			63.6866	0.7819	38	81.45	<.0001
LINE	7			63.3966	0.7819	38	81.08	<.0001
FLINE		4		62.6636	0.7819	38	80.15	<.0001
FLINE		7		64.4196	0.7819	38	82.39	<.0001
SEX			0	63.6194	0.763	38	83.38	<.0001
SEX			1	63.4638	0.8003	38	79.3	<.0001
LINE*FLINE	4	4		62.3252	1.1317	38	55.07	<.0001
LINE*FLINE	4	7		65.048	1.0791	38	60.28	<.0001
LINE*FLINE	7	4		63.002	1.0791	38	58.39	<.0001
LINE*FLINE	7	7		63.7912	1.1317	38	56.37	<.0001
LINE*SEX	4		0	63.8627	1.0791	38	59.18	<.0001
LINE*SEX	4		1	63.5105	1.1317	38	56.12	<.0001
LINE*SEX	7		0	63.3761	1.0791	38	58.73	<.0001
LINE*SEX	7		1	63.4172	1.1317	38	56.03	<.0001
FLINE*SEX		4	0	62.1389	1.0791	38	57.59	<.0001
FLINE*SEX		4	1	63.1884	1.1317	38	55.83	<.0001
FLINE*SEX		7	0	65.0999	1.0791	38	60.33	<.0001
FLINE*SEX		7	1	63.7393	1.1317	38	56.32	<.0001
LINE*FLINE*SEX	4	4	0	61.9079	1.526	38	40.57	<.0001
LINE*FLINE*SEX	4	4	1	62.7425	1.6717	38	37.53	<.0001
LINE*FLINE*SEX	4	7	0	65.8175	1.526	38	43.13	<.0001
LINE*FLINE*SEX	4	7	1	64.2785	1.526	38	42.12	<.0001
LINE*FLINE*SEX	7	4	0	62.3699	1.526	38	40.87	<.0001
LINE*FLINE*SEX	7	4	1	63.6342	1.526	38	41.7	<.0001
LINE*FLINE*SEX	7	7	0	64.3823	1.526	38	42.19	<.0001
LINE*FLINE*SEX	7	7	1	63.2001	1.6717	38	37.81	<.0001
Differences of Least Squares Means
Effect	LINE	FLINE	SEX	_LINE	_FLINE	_SEX	Estimate	Standard	DF	t Value	Pr > |t|	Adjustment	Adj P
								Error
LINE	4			7			0.29	1.1057	38	0.26	0.7945	Scheffe	0.7945
FLINE		4			7		-1.756	1.1057	38	-1.59	0.1206	Scheffe	0.1206
SEX			0			1	0.1555	1.1057	38	0.14	0.8889	Scheffe	0.8889
LINE*FLINE	4	4		4	7		-2.7228	1.5637	38	-1.74	0.0897	Scheffe	0.3987
LINE*FLINE	4	4		7	4		-0.6768	1.5637	38	-0.43	0.6676	Scheffe	0.9793
LINE*FLINE	4	4		7	7		-1.466	1.6005	38	-0.92	0.3655	Scheffe	0.8397
LINE*FLINE	4	7		7	4		2.046	1.526	38	1.34	0.188	Scheffe	0.6195
LINE*FLINE	4	7		7	7		1.2568	1.5637	38	0.8	0.4265	Scheffe	0.8852
LINE*FLINE	7	4		7	7		-0.7891	1.5637	38	-0.5	0.6167	Scheffe	0.9679
LINE*SEX	4		0	4		1	0.3522	1.5637	38	0.23	0.823	Scheffe	0.997
LINE*SEX	4		0	7		0	0.4866	1.526	38	0.32	0.7516	Scheffe	0.9915
LINE*SEX	4		0	7		1	0.4455	1.5637	38	0.28	0.7772	Scheffe	0.9939
LINE*SEX	4		1	7		0	0.1345	1.5637	38	0.09	0.9319	Scheffe	0.9998
LINE*SEX	4		1	7		1	0.09337	1.6005	38	0.06	0.9538	Scheffe	0.9999
LINE*SEX	7		0	7		1	-0.04109	1.5637	38	-0.03	0.9792	Scheffe	1
FLINE*SEX		4	0		4	1	-1.0495	1.5637	38	-0.67	0.5062	Scheffe	0.929
FLINE*SEX		4	0		7	0	-2.961	1.526	38	-1.94	0.0598	Scheffe	0.3035
FLINE*SEX		4	0		7	1	-1.6004	1.5637	38	-1.02	0.3126	Scheffe	0.7899
FLINE*SEX		4	1		7	0	-1.9115	1.5637	38	-1.22	0.2291	Scheffe	0.6858
FLINE*SEX		4	1		7	1	-0.5509	1.6005	38	-0.34	0.7326	Scheffe	0.9894
FLINE*SEX		7	0		7	1	1.3606	1.5637	38	0.87	0.3897	Scheffe	0.8592
LINE*FLINE*SEX	4	4	0	4	4	1	-0.8346	2.2635	38	-0.37	0.7144	Scheffe	1
LINE*FLINE*SEX	4	4	0	4	7	0	-3.9097	2.1582	38	-1.81	0.078	Scheffe	0.8509
LINE*FLINE*SEX	4	4	0	4	7	1	-2.3707	2.1582	38	-1.1	0.2789	Scheffe	0.9894
LINE*FLINE*SEX	4	4	0	7	4	0	-0.462	2.1582	38	-0.21	0.8316	Scheffe	1
LINE*FLINE*SEX	4	4	0	7	4	1	-1.7264	2.1582	38	-0.8	0.4287	Scheffe	0.9985
LINE*FLINE*SEX	4	4	0	7	7	0	-2.4744	2.1582	38	-1.15	0.2587	Scheffe	0.9863
LINE*FLINE*SEX	4	4	0	7	7	1	-1.2922	2.2635	38	-0.57	0.5714	Scheffe	0.9998
LINE*FLINE*SEX	4	4	1	4	7	0	-3.075	2.2635	38	-1.36	0.1823	Scheffe	0.9642
LINE*FLINE*SEX	4	4	1	4	7	1	-1.536	2.2635	38	-0.68	0.5015	Scheffe	0.9995
LINE*FLINE*SEX	4	4	1	7	4	0	0.3727	2.2635	38	0.16	0.8701	Scheffe	1
LINE*FLINE*SEX	4	4	1	7	4	1	-0.8917	2.2635	38	-0.39	0.6958	Scheffe	1
LINE*FLINE*SEX	4	4	1	7	7	0	-1.6398	2.2635	38	-0.72	0.4732	Scheffe	0.9992
LINE*FLINE*SEX	4	4	1	7	7	1	-0.4576	2.3641	38	-0.19	0.8476	Scheffe	1
LINE*FLINE*SEX	4	7	0	4	7	1	1.539	2.1582	38	0.71	0.4801	Scheffe	0.9993
LINE*FLINE*SEX	4	7	0	7	4	0	3.4477	2.1582	38	1.6	0.1184	Scheffe	0.9171
LINE*FLINE*SEX	4	7	0	7	4	1	2.1833	2.1582	38	1.01	0.3181	Scheffe	0.9935
LINE*FLINE*SEX	4	7	0	7	7	0	1.4352	2.1582	38	0.67	0.51	Scheffe	0.9996
LINE*FLINE*SEX	4	7	0	7	7	1	2.6174	2.2635	38	1.16	0.2547	Scheffe	0.9856
LINE*FLINE*SEX	4	7	1	7	4	0	1.9087	2.1582	38	0.88	0.382	Scheffe	0.9972
LINE*FLINE*SEX	4	7	1	7	4	1	0.6443	2.1582	38	0.3	0.7669	Scheffe	1
LINE*FLINE*SEX	4	7	1	7	7	0	-0.1038	2.1582	38	-0.05	0.9619	Scheffe	1
LINE*FLINE*SEX	4	7	1	7	7	1	1.0784	2.2635	38	0.48	0.6365	Scheffe	1
LINE*FLINE*SEX	7	4	0	7	4	1	-1.2644	2.1582	38	-0.59	0.5614	Scheffe	0.9998
LINE*FLINE*SEX	7	4	0	7	7	0	-2.0124	2.1582	38	-0.93	0.357	Scheffe	0.9961
LINE*FLINE*SEX	7	4	0	7	7	1	-0.8302	2.2635	38	-0.37	0.7158	Scheffe	1
LINE*FLINE*SEX	7	4	1	7	7	0	-0.7481	2.1582	38	-0.35	0.7308	Scheffe	1
LINE*FLINE*SEX	7	4	1	7	7	1	0.4341	2.2635	38	0.19	0.8489	Scheffe	1
LINE*FLINE*SEX	7	7	0	7	7	1	1.1822	2.2635	38	0.52	0.6045	Scheffe	0.9999
CC vs. HRHR by sex
CC vs CHR by sex
HRC vs. HRHR by sex
69
73
76
80
91
94

## Sheet: 5
Type 3 Tests of Fixed Effects						N			Skewness	Transformed?
Effect	Num DF	Den DF	F Value	Pr > F		PEG3 PROMOTER	46		0.191472	No
LINE	1	38	1.4	0.2439		FEMALES	24
FLINE	1	38	0.68	0.4153		MALES	22
SEX	1	38	0.04	0.8525
LINE*FLINE	1	38	0.61	0.4408
LINE*SEX	1	38	1.39	0.2462
FLINE*SEX	1	38	0.03	0.866
LINE*FLINE*SEX	1	38	0.33	0.5717
Least Squares Means
Effect	LINE	FLINE	SEX	Estimate	Standard	DF	t Value	Pr > |t|
					Error
LINE	4			68.7884	0.7028	38	97.88	<.0001
LINE	7			69.9647	0.7028	38	99.56	<.0001
FLINE		4		68.9673	0.7028	38	98.14	<.0001
FLINE		7		69.7858	0.7028	38	99.3	<.0001
SEX			0	69.4696	0.6858	38	101.29	<.0001
SEX			1	69.2835	0.7193	38	96.32	<.0001
LINE*FLINE	4	4		67.992	1.0173	38	66.84	<.0001
LINE*FLINE	4	7		69.5848	0.9699	38	71.74	<.0001
LINE*FLINE	7	4		69.9426	0.9699	38	72.11	<.0001
LINE*FLINE	7	7		69.9868	1.0173	38	68.8	<.0001
LINE*SEX	4		0	68.2962	0.9699	38	70.41	<.0001
LINE*SEX	4		1	69.2807	1.0173	38	68.11	<.0001
LINE*SEX	7		0	70.6431	0.9699	38	72.83	<.0001
LINE*SEX	7		1	69.2864	1.0173	38	68.11	<.0001
FLINE*SEX		4	0	68.9759	0.9699	38	71.12	<.0001
FLINE*SEX		4	1	68.9587	1.0173	38	67.79	<.0001
FLINE*SEX		7	0	69.9633	0.9699	38	72.13	<.0001
FLINE*SEX		7	1	69.6083	1.0173	38	68.43	<.0001
LINE*FLINE*SEX	4	4	0	67.6988	1.3717	38	49.36	<.0001
LINE*FLINE*SEX	4	4	1	68.2852	1.5026	38	45.45	<.0001
LINE*FLINE*SEX	4	7	0	68.8935	1.3717	38	50.23	<.0001
LINE*FLINE*SEX	4	7	1	70.2761	1.3717	38	51.23	<.0001
LINE*FLINE*SEX	7	4	0	70.253	1.3717	38	51.22	<.0001
LINE*FLINE*SEX	7	4	1	69.6322	1.3717	38	50.76	<.0001
LINE*FLINE*SEX	7	7	0	71.0332	1.3717	38	51.79	<.0001
LINE*FLINE*SEX	7	7	1	68.9405	1.5026	38	45.88	<.0001
Differences of Least Squares Means
Effect	LINE	FLINE	SEX	_LINE	_FLINE	_SEX	Estimate	Standard	DF	t Value	Pr > |t|	Adjustment	Adj P
								Error
LINE	4			7			-1.1763	0.9939	38	-1.18	0.2439	Scheffe	0.2439
FLINE		4			7		-0.8185	0.9939	38	-0.82	0.4153	Scheffe	0.4153
SEX			0			1	0.1861	0.9939	38	0.19	0.8525	Scheffe	0.8525
LINE*FLINE	4	4		4	7		-1.5928	1.4055	38	-1.13	0.2642	Scheffe	0.734
LINE*FLINE	4	4		7	4		-1.9506	1.4055	38	-1.39	0.1733	Scheffe	0.5928
LINE*FLINE	4	4		7	7		-1.9948	1.4386	38	-1.39	0.1736	Scheffe	0.5934
LINE*FLINE	4	7		7	4		-0.3578	1.3717	38	-0.26	0.7956	Scheffe	0.9953
LINE*FLINE	4	7		7	7		-0.402	1.4055	38	-0.29	0.7764	Scheffe	0.9938
LINE*FLINE	7	4		7	7		-0.04422	1.4055	38	-0.03	0.9751	Scheffe	1
LINE*SEX	4		0	4		1	-0.9845	1.4055	38	-0.7	0.4879	Scheffe	0.9202
LINE*SEX	4		0	7		0	-2.347	1.3717	38	-1.71	0.0952	Scheffe	0.4142
LINE*SEX	4		0	7		1	-0.9902	1.4055	38	-0.7	0.4854	Scheffe	0.919
LINE*SEX	4		1	7		0	-1.3624	1.4055	38	-0.97	0.3385	Scheffe	0.8157
LINE*SEX	4		1	7		1	-0.00568	1.4386	38	0	0.9969	Scheffe	1
LINE*SEX	7		0	7		1	1.3568	1.4055	38	0.97	0.3405	Scheffe	0.8176
FLINE*SEX		4	0		4	1	0.01721	1.4055	38	0.01	0.9903	Scheffe	1
FLINE*SEX		4	0		7	0	-0.9874	1.3717	38	-0.72	0.476	Scheffe	0.9142
FLINE*SEX		4	0		7	1	-0.6324	1.4055	38	-0.45	0.6553	Scheffe	0.9769
FLINE*SEX		4	1		7	0	-1.0046	1.4055	38	-0.71	0.4791	Scheffe	0.9158
FLINE*SEX		4	1		7	1	-0.6496	1.4386	38	-0.45	0.6542	Scheffe	0.9766
FLINE*SEX		7	0		7	1	0.355	1.4055	38	0.25	0.802	Scheffe	0.9957
LINE*FLINE*SEX	4	4	0	4	4	1	-0.5864	2.0345	38	-0.29	0.7747	Scheffe	1
LINE*FLINE*SEX	4	4	0	4	7	0	-1.1947	1.9398	38	-0.62	0.5417	Scheffe	0.9997
LINE*FLINE*SEX	4	4	0	4	7	1	-2.5773	1.9398	38	-1.33	0.1919	Scheffe	0.9683
LINE*FLINE*SEX	4	4	0	7	4	0	-2.5542	1.9398	38	-1.32	0.1958	Scheffe	0.9699
LINE*FLINE*SEX	4	4	0	7	4	1	-1.9334	1.9398	38	-1	0.3252	Scheffe	0.9941
LINE*FLINE*SEX	4	4	0	7	7	0	-3.3344	1.9398	38	-1.72	0.0938	Scheffe	0.8824
LINE*FLINE*SEX	4	4	0	7	7	1	-1.2417	2.0345	38	-0.61	0.5453	Scheffe	0.9997
LINE*FLINE*SEX	4	4	1	4	7	0	-0.6082	2.0345	38	-0.3	0.7666	Scheffe	1
LINE*FLINE*SEX	4	4	1	4	7	1	-1.9909	2.0345	38	-0.98	0.334	Scheffe	0.9947
LINE*FLINE*SEX	4	4	1	7	4	0	-1.9678	2.0345	38	-0.97	0.3396	Scheffe	0.9951
LINE*FLINE*SEX	4	4	1	7	4	1	-1.347	2.0345	38	-0.66	0.5119	Scheffe	0.9996
LINE*FLINE*SEX	4	4	1	7	7	0	-2.748	2.0345	38	-1.35	0.1848	Scheffe	0.9653
LINE*FLINE*SEX	4	4	1	7	7	1	-0.6553	2.125	38	-0.31	0.7595	Scheffe	1
LINE*FLINE*SEX	4	7	0	4	7	1	-1.3826	1.9398	38	-0.71	0.4803	Scheffe	0.9993
LINE*FLINE*SEX	4	7	0	7	4	0	-1.3596	1.9398	38	-0.7	0.4877	Scheffe	0.9994
LINE*FLINE*SEX	4	7	0	7	4	1	-0.7387	1.9398	38	-0.38	0.7055	Scheffe	1
LINE*FLINE*SEX	4	7	0	7	7	0	-2.1397	1.9398	38	-1.1	0.2769	Scheffe	0.9891
LINE*FLINE*SEX	4	7	0	7	7	1	-0.04703	2.0345	38	-0.02	0.9817	Scheffe	1
LINE*FLINE*SEX	4	7	1	7	4	0	0.02309	1.9398	38	0.01	0.9906	Scheffe	1
LINE*FLINE*SEX	4	7	1	7	4	1	0.6439	1.9398	38	0.33	0.7418	Scheffe	1
LINE*FLINE*SEX	4	7	1	7	7	0	-0.7571	1.9398	38	-0.39	0.6985	Scheffe	1
LINE*FLINE*SEX	4	7	1	7	7	1	1.3356	2.0345	38	0.66	0.5155	Scheffe	0.9996
LINE*FLINE*SEX	7	4	0	7	4	1	0.6208	1.9398	38	0.32	0.7507	Scheffe	1
LINE*FLINE*SEX	7	4	0	7	7	0	-0.7802	1.9398	38	-0.4	0.6898	Scheffe	1
LINE*FLINE*SEX	7	4	0	7	7	1	1.3125	2.0345	38	0.65	0.5227	Scheffe	0.9996
LINE*FLINE*SEX	7	4	1	7	7	0	-1.401	1.9398	38	-0.72	0.4746	Scheffe	0.9992
LINE*FLINE*SEX	7	4	1	7	7	1	0.6917	2.0345	38	0.34	0.7357	Scheffe	1
LINE*FLINE*SEX	7	7	0	7	7	1	2.0927	2.0345	38	1.03	0.3102	Scheffe	0.9928
CC vs. HRHR by sex
CC vs CHR by sex
HRC vs. HRHR by sex
69
73
76
80
91
94

## Sheet: 6
Type 3 Tests of Fixed Effects						N			Skewness	Transformed?
Effect	Num DF	Den DF	F Value	Pr > F		PEG3 UTR	46		-0.377951	No
LINE	1	38	0.3	0.5859		FEMALES	24
FLINE	1	38	0.38	0.5429		MALES	22
SEX	1	38	0.07	0.7894
LINE*FLINE	1	38	2.87	0.0984
LINE*SEX	1	38	0.12	0.7348
FLINE*SEX	1	38	0.96	0.3328
LINE*FLINE*SEX	1	38	1.08	0.3061
Least Squares Means
Effect	LINE	FLINE	SEX	Estimate	Standard	DF	t Value	Pr > |t|
					Error
LINE	4			60.9158	0.8767	38	69.48	<.0001
LINE	7			61.5971	0.8767	38	70.26	<.0001
FLINE		4		61.6371	0.8767	38	70.3	<.0001
FLINE		7		60.8758	0.8767	38	69.43	<.0001
SEX			0	61.0897	0.8556	38	71.4	<.0001
SEX			1	61.4232	0.8974	38	68.45	<.0001
LINE*FLINE	4	4		60.2462	1.2691	38	47.47	<.0001
LINE*FLINE	4	7		61.5853	1.21	38	50.9	<.0001
LINE*FLINE	7	4		63.0279	1.21	38	52.09	<.0001
LINE*FLINE	7	7		60.1662	1.2691	38	47.41	<.0001
LINE*SEX	4		0	60.9605	1.21	38	50.38	<.0001
LINE*SEX	4		1	60.871	1.2691	38	47.96	<.0001
LINE*SEX	7		0	61.2188	1.21	38	50.59	<.0001
LINE*SEX	7		1	61.9754	1.2691	38	48.83	<.0001
FLINE*SEX		4	0	60.8622	1.21	38	50.3	<.0001
FLINE*SEX		4	1	62.4119	1.2691	38	49.18	<.0001
FLINE*SEX		7	0	61.3171	1.21	38	50.67	<.0001
FLINE*SEX		7	1	60.4344	1.2691	38	47.62	<.0001
LINE*FLINE*SEX	4	4	0	60.326	1.7112	38	35.25	<.0001
LINE*FLINE*SEX	4	4	1	60.1664	1.8746	38	32.1	<.0001
LINE*FLINE*SEX	4	7	0	61.5951	1.7112	38	35.99	<.0001
LINE*FLINE*SEX	4	7	1	61.5755	1.7112	38	35.98	<.0001
LINE*FLINE*SEX	7	4	0	61.3984	1.7112	38	35.88	<.0001
LINE*FLINE*SEX	7	4	1	64.6574	1.7112	38	37.78	<.0001
LINE*FLINE*SEX	7	7	0	61.0392	1.7112	38	35.67	<.0001
LINE*FLINE*SEX	7	7	1	59.2933	1.8746	38	31.63	<.0001
Differences of Least Squares Means
Effect	LINE	FLINE	SEX	_LINE	_FLINE	_SEX	Estimate	Standard	DF	t Value	Pr > |t|	Adjustment	Adj P
								Error
LINE	4			7			-0.6813	1.2399	38	-0.55	0.5859	Scheffe	0.5859
FLINE		4			7		0.7613	1.2399	38	0.61	0.5429	Scheffe	0.5429
SEX			0			1	-0.3335	1.2399	38	-0.27	0.7894	Scheffe	0.7894
LINE*FLINE	4	4		4	7		-1.3391	1.7535	38	-0.76	0.4498	Scheffe	0.8996
LINE*FLINE	4	4		7	4		-2.7817	1.7535	38	-1.59	0.1209	Scheffe	0.481
LINE*FLINE	4	4		7	7		0.07996	1.7948	38	0.04	0.9647	Scheffe	1
LINE*FLINE	4	7		7	4		-1.4426	1.7112	38	-0.84	0.4045	Scheffe	0.8701
LINE*FLINE	4	7		7	7		1.4191	1.7535	38	0.81	0.4234	Scheffe	0.8831
LINE*FLINE	7	4		7	7		2.8617	1.7535	38	1.63	0.1109	Scheffe	0.4562
LINE*SEX	4		0	4		1	0.08954	1.7535	38	0.05	0.9595	Scheffe	1
LINE*SEX	4		0	7		0	-0.2583	1.7112	38	-0.15	0.8808	Scheffe	0.9991
LINE*SEX	4		0	7		1	-1.0149	1.7535	38	-0.58	0.5662	Scheffe	0.9528
LINE*SEX	4		1	7		0	-0.3478	1.7535	38	-0.2	0.8438	Scheffe	0.9979
LINE*SEX	4		1	7		1	-1.1044	1.7948	38	-0.62	0.542	Scheffe	0.944
LINE*SEX	7		0	7		1	-0.7566	1.7535	38	-0.43	0.6686	Scheffe	0.9795
FLINE*SEX		4	0		4	1	-1.5497	1.7535	38	-0.88	0.3824	Scheffe	0.8535
FLINE*SEX		4	0		7	0	-0.4549	1.7112	38	-0.27	0.7918	Scheffe	0.995
FLINE*SEX		4	0		7	1	0.4278	1.7535	38	0.24	0.8086	Scheffe	0.9961
FLINE*SEX		4	1		7	0	1.0948	1.7535	38	0.62	0.5361	Scheffe	0.9417
FLINE*SEX		4	1		7	1	1.9775	1.7948	38	1.1	0.2775	Scheffe	0.7505
FLINE*SEX		7	0		7	1	0.8827	1.7535	38	0.5	0.6176	Scheffe	0.9681
LINE*FLINE*SEX	4	4	0	4	4	1	0.1595	2.5382	38	0.06	0.9502	Scheffe	1
LINE*FLINE*SEX	4	4	0	4	7	0	-1.2691	2.42	38	-0.52	0.603	Scheffe	0.9999
LINE*FLINE*SEX	4	4	0	4	7	1	-1.2495	2.42	38	-0.52	0.6086	Scheffe	0.9999
LINE*FLINE*SEX	4	4	0	7	4	0	-1.0725	2.42	38	-0.44	0.6602	Scheffe	1
LINE*FLINE*SEX	4	4	0	7	4	1	-4.3315	2.42	38	-1.79	0.0815	Scheffe	0.8587
LINE*FLINE*SEX	4	4	0	7	7	0	-0.7132	2.42	38	-0.29	0.7698	Scheffe	1
LINE*FLINE*SEX	4	4	0	7	7	1	1.0327	2.5382	38	0.41	0.6864	Scheffe	1
LINE*FLINE*SEX	4	4	1	4	7	0	-1.4286	2.5382	38	-0.56	0.5768	Scheffe	0.9999
LINE*FLINE*SEX	4	4	1	4	7	1	-1.4091	2.5382	38	-0.56	0.582	Scheffe	0.9999
LINE*FLINE*SEX	4	4	1	7	4	0	-1.232	2.5382	38	-0.49	0.6302	Scheffe	0.9999
LINE*FLINE*SEX	4	4	1	7	4	1	-4.491	2.5382	38	-1.77	0.0849	Scheffe	0.8658
LINE*FLINE*SEX	4	4	1	7	7	0	-0.8727	2.5382	38	-0.34	0.7329	Scheffe	1
LINE*FLINE*SEX	4	4	1	7	7	1	0.8731	2.651	38	0.33	0.7437	Scheffe	1
LINE*FLINE*SEX	4	7	0	4	7	1	0.01955	2.42	38	0.01	0.9936	Scheffe	1
LINE*FLINE*SEX	4	7	0	7	4	0	0.1966	2.42	38	0.08	0.9357	Scheffe	1
LINE*FLINE*SEX	4	7	0	7	4	1	-3.0624	2.42	38	-1.27	0.2134	Scheffe	0.9759
LINE*FLINE*SEX	4	7	0	7	7	0	0.5559	2.42	38	0.23	0.8196	Scheffe	1
LINE*FLINE*SEX	4	7	0	7	7	1	2.3018	2.5382	38	0.91	0.3702	Scheffe	0.9967
LINE*FLINE*SEX	4	7	1	7	4	0	0.1771	2.42	38	0.07	0.9421	Scheffe	1
LINE*FLINE*SEX	4	7	1	7	4	1	-3.0819	2.42	38	-1.27	0.2106	Scheffe	0.975
LINE*FLINE*SEX	4	7	1	7	7	0	0.5364	2.42	38	0.22	0.8258	Scheffe	1
LINE*FLINE*SEX	4	7	1	7	7	1	2.2822	2.5382	38	0.9	0.3742	Scheffe	0.9969
LINE*FLINE*SEX	7	4	0	7	4	1	-3.259	2.42	38	-1.35	0.1861	Scheffe	0.9659
LINE*FLINE*SEX	7	4	0	7	7	0	0.3593	2.42	38	0.15	0.8828	Scheffe	1
LINE*FLINE*SEX	7	4	0	7	7	1	2.1051	2.5382	38	0.83	0.4121	Scheffe	0.9981
LINE*FLINE*SEX	7	4	1	7	7	0	3.6183	2.42	38	1.5	0.1431	Scheffe	0.9406
LINE*FLINE*SEX	7	4	1	7	7	1	5.3641	2.5382	38	2.11	0.0412	Scheffe	0.7216
LINE*FLINE*SEX	7	7	0	7	7	1	1.7458	2.5382	38	0.69	0.4957	Scheffe	0.9994
CC vs. HRHR by sex
CC vs CHR by sex
HRC vs. HRHR by sex
69
73
76
80
91
94

## Sheet: 7
Type 3 Tests of Fixed Effects						N			Skewness	Transformed?
Effect	Num DF	Den DF	F Value	Pr > F		SGCE EXON	46		-0.278203	No
LINE	1	38	0.45	0.5086		FEMALES	24
FLINE	1	38	0.78	0.3838		MALES	22
SEX	1	38	0.03	0.8539
LINE*FLINE	1	38	0.66	0.4205
LINE*SEX	1	38	1.02	0.3182
FLINE*SEX	1	38	3	0.0915
LINE*FLINE*SEX	1	38	0.28	0.6019
Least Squares Means
Effect	LINE	FLINE	SEX	Estimate	Standard	DF	t Value	Pr > |t|
					Error
LINE	4			51.4621	0.6339	38	81.18	<.0001
LINE	7			52.0603	0.6339	38	82.12	<.0001
FLINE		4		52.1561	0.6339	38	82.27	<.0001
FLINE		7		51.3663	0.6339	38	81.03	<.0001
SEX			0	51.8443	0.6187	38	83.8	<.0001
SEX			1	51.6781	0.6489	38	79.65	<.0001
LINE*FLINE	4	4		51.4919	0.9176	38	56.11	<.0001
LINE*FLINE	4	7		51.4322	0.8749	38	58.79	<.0001
LINE*FLINE	7	4		52.8203	0.8749	38	60.37	<.0001
LINE*FLINE	7	7		51.3003	0.9176	38	55.91	<.0001
LINE*SEX	4		0	51.9986	0.8749	38	59.43	<.0001
LINE*SEX	4		1	50.9256	0.9176	38	55.5	<.0001
LINE*SEX	7		0	51.6901	0.8749	38	59.08	<.0001
LINE*SEX	7		1	52.4306	0.9176	38	57.14	<.0001
FLINE*SEX		4	0	51.4631	0.8749	38	58.82	<.0001
FLINE*SEX		4	1	52.8492	0.9176	38	57.59	<.0001
FLINE*SEX		7	0	52.2255	0.8749	38	59.69	<.0001
FLINE*SEX		7	1	50.507	0.9176	38	55.04	<.0001
LINE*FLINE*SEX	4	4	0	51.0165	1.2373	38	41.23	<.0001
LINE*FLINE*SEX	4	4	1	51.9674	1.3554	38	38.34	<.0001
LINE*FLINE*SEX	4	7	0	52.9807	1.2373	38	42.82	<.0001
LINE*FLINE*SEX	4	7	1	49.8838	1.2373	38	40.32	<.0001
LINE*FLINE*SEX	7	4	0	51.9097	1.2373	38	41.95	<.0001
LINE*FLINE*SEX	7	4	1	53.7309	1.2373	38	43.43	<.0001
LINE*FLINE*SEX	7	7	0	51.4704	1.2373	38	41.6	<.0001
LINE*FLINE*SEX	7	7	1	51.1302	1.3554	38	37.72	<.0001
Differences of Least Squares Means
Effect	LINE	FLINE	SEX	_LINE	_FLINE	_SEX	Estimate	Standard	DF	t Value	Pr > |t|	Adjustment	Adj P
								Error
LINE	4			7			-0.5982	0.8965	38	-0.67	0.5086	Scheffe	0.5086
FLINE		4			7		0.7898	0.8965	38	0.88	0.3838	Scheffe	0.3838
SEX			0			1	0.1662	0.8965	38	0.19	0.8539	Scheffe	0.8539
LINE*FLINE	4	4		4	7		0.05972	1.2679	38	0.05	0.9627	Scheffe	1
LINE*FLINE	4	4		7	4		-1.3284	1.2679	38	-1.05	0.3014	Scheffe	0.778
LINE*FLINE	4	4		7	7		0.1916	1.2977	38	0.15	0.8834	Scheffe	0.9991
LINE*FLINE	4	7		7	4		-1.3881	1.2373	38	-1.12	0.269	Scheffe	0.74
LINE*FLINE	4	7		7	7		0.1319	1.2679	38	0.1	0.9177	Scheffe	0.9997
LINE*FLINE	7	4		7	7		1.52	1.2679	38	1.2	0.238	Scheffe	0.6987
LINE*SEX	4		0	4		1	1.073	1.2679	38	0.85	0.4027	Scheffe	0.8688
LINE*SEX	4		0	7		0	0.3085	1.2373	38	0.25	0.8044	Scheffe	0.9959
LINE*SEX	4		0	7		1	-0.432	1.2679	38	-0.34	0.7352	Scheffe	0.9897
LINE*SEX	4		1	7		0	-0.7645	1.2679	38	-0.6	0.5501	Scheffe	0.9471
LINE*SEX	4		1	7		1	-1.505	1.2977	38	-1.16	0.2534	Scheffe	0.7199
LINE*SEX	7		0	7		1	-0.7405	1.2679	38	-0.58	0.5626	Scheffe	0.9515
FLINE*SEX		4	0		4	1	-1.3861	1.2679	38	-1.09	0.2812	Scheffe	0.7549
FLINE*SEX		4	0		7	0	-0.7625	1.2373	38	-0.62	0.5414	Scheffe	0.9438
FLINE*SEX		4	0		7	1	0.9561	1.2679	38	0.75	0.4554	Scheffe	0.9029
FLINE*SEX		4	1		7	0	0.6236	1.2679	38	0.49	0.6256	Scheffe	0.9701
FLINE*SEX		4	1		7	1	2.3422	1.2977	38	1.8	0.079	Scheffe	0.3668
FLINE*SEX		7	0		7	1	1.7185	1.2679	38	1.36	0.1833	Scheffe	0.6111
LINE*FLINE*SEX	4	4	0	4	4	1	-0.9509	1.8352	38	-0.52	0.6074	Scheffe	0.9999
LINE*FLINE*SEX	4	4	0	4	7	0	-1.9642	1.7498	38	-1.12	0.2687	Scheffe	0.9879
LINE*FLINE*SEX	4	4	0	4	7	1	1.1327	1.7498	38	0.65	0.5213	Scheffe	0.9996
LINE*FLINE*SEX	4	4	0	7	4	0	-0.8932	1.7498	38	-0.51	0.6127	Scheffe	0.9999
LINE*FLINE*SEX	4	4	0	7	4	1	-2.7144	1.7498	38	-1.55	0.1291	Scheffe	0.9284
LINE*FLINE*SEX	4	4	0	7	7	0	-0.4539	1.7498	38	-0.26	0.7967	Scheffe	1
LINE*FLINE*SEX	4	4	0	7	7	1	-0.1137	1.8352	38	-0.06	0.9509	Scheffe	1
LINE*FLINE*SEX	4	4	1	4	7	0	-1.0133	1.8352	38	-0.55	0.5841	Scheffe	0.9999
LINE*FLINE*SEX	4	4	1	4	7	1	2.0836	1.8352	38	1.14	0.2633	Scheffe	0.9871
LINE*FLINE*SEX	4	4	1	7	4	0	0.05773	1.8352	38	0.03	0.9751	Scheffe	1
LINE*FLINE*SEX	4	4	1	7	4	1	-1.7635	1.8352	38	-0.96	0.3427	Scheffe	0.9953
LINE*FLINE*SEX	4	4	1	7	7	0	0.497	1.8352	38	0.27	0.788	Scheffe	1
LINE*FLINE*SEX	4	4	1	7	7	1	0.8372	1.9168	38	0.44	0.6648	Scheffe	1
LINE*FLINE*SEX	4	7	0	4	7	1	3.0969	1.7498	38	1.77	0.0848	Scheffe	0.8656
LINE*FLINE*SEX	4	7	0	7	4	0	1.071	1.7498	38	0.61	0.5441	Scheffe	0.9997
LINE*FLINE*SEX	4	7	0	7	4	1	-0.7502	1.7498	38	-0.43	0.6705	Scheffe	1
LINE*FLINE*SEX	4	7	0	7	7	0	1.5102	1.7498	38	0.86	0.3935	Scheffe	0.9976
LINE*FLINE*SEX	4	7	0	7	7	1	1.8505	1.8352	38	1.01	0.3197	Scheffe	0.9937
LINE*FLINE*SEX	4	7	1	7	4	0	-2.0259	1.7498	38	-1.16	0.2542	Scheffe	0.9855
LINE*FLINE*SEX	4	7	1	7	4	1	-3.8471	1.7498	38	-2.2	0.0341	Scheffe	0.6794
LINE*FLINE*SEX	4	7	1	7	7	0	-1.5866	1.7498	38	-0.91	0.3703	Scheffe	0.9967
LINE*FLINE*SEX	4	7	1	7	7	1	-1.2464	1.8352	38	-0.68	0.5012	Scheffe	0.9995
LINE*FLINE*SEX	7	4	0	7	4	1	-1.8212	1.7498	38	-1.04	0.3045	Scheffe	0.9923
LINE*FLINE*SEX	7	4	0	7	7	0	0.4393	1.7498	38	0.25	0.8031	Scheffe	1
LINE*FLINE*SEX	7	4	0	7	7	1	0.7795	1.8352	38	0.42	0.6734	Scheffe	1
LINE*FLINE*SEX	7	4	1	7	7	0	2.2605	1.7498	38	1.29	0.2042	Scheffe	0.9729
LINE*FLINE*SEX	7	4	1	7	7	1	2.6007	1.8352	38	1.42	0.1646	Scheffe	0.9551
LINE*FLINE*SEX	7	7	0	7	7	1	0.3402	1.8352	38	0.19	0.8539	Scheffe	1
CC vs. HRHR by sex
CC vs CHR by sex
HRC vs. HRHR by sex
69
73
76
80
91
94

## Sheet: 8
Type 3 Tests of Fixed Effects						N			Skewness	Transformed?
Effect	Num DF	Den DF	F Value	Pr > F		SGCE INTRON	46		-0.288383	No
LINE	1	38	0.09	0.7604		FEMALES	24
FLINE	1	38	0.27	0.6065		MALES	22
SEX	1	38	0.46	0.5032
LINE*FLINE	1	38	0.11	0.741
LINE*SEX	1	38	0.92	0.3446
FLINE*SEX	1	38	7.66	0.0087
LINE*FLINE*SEX	1	38	0.27	0.6076
Least Squares Means
Effect	LINE	FLINE	SEX	Estimate	Standard	DF	t Value	Pr > |t|
					Error
LINE	4			56.4912	0.5956	38	94.84	<.0001
LINE	7			56.7499	0.5956	38	95.28	<.0001
FLINE		4		56.8393	0.5956	38	95.43	<.0001
FLINE		7		56.4018	0.5956	38	94.69	<.0001
SEX			0	56.3358	0.5813	38	96.92	<.0001
SEX			1	56.9052	0.6096	38	93.34	<.0001
LINE*FLINE	4	4		56.5697	0.8622	38	65.61	<.0001
LINE*FLINE	4	7		56.4126	0.8221	38	68.62	<.0001
LINE*FLINE	7	4		57.1088	0.8221	38	69.47	<.0001
LINE*FLINE	7	7		56.3909	0.8622	38	65.41	<.0001
LINE*SEX	4		0	56.6096	0.8221	38	68.86	<.0001
LINE*SEX	4		1	56.3728	0.8622	38	65.38	<.0001
LINE*SEX	7		0	56.0621	0.8221	38	68.2	<.0001
LINE*SEX	7		1	57.4376	0.8622	38	66.62	<.0001
FLINE*SEX		4	0	55.389	0.8221	38	67.38	<.0001
FLINE*SEX		4	1	58.2896	0.8622	38	67.61	<.0001
FLINE*SEX		7	0	57.2827	0.8221	38	69.68	<.0001
FLINE*SEX		7	1	55.5208	0.8622	38	64.4	<.0001
LINE*FLINE*SEX	4	4	0	55.7405	1.1626	38	47.95	<.0001
LINE*FLINE*SEX	4	4	1	57.3989	1.2735	38	45.07	<.0001
LINE*FLINE*SEX	4	7	0	57.4786	1.1626	38	49.44	<.0001
LINE*FLINE*SEX	4	7	1	55.3467	1.1626	38	47.61	<.0001
LINE*FLINE*SEX	7	4	0	55.0374	1.1626	38	47.34	<.0001
LINE*FLINE*SEX	7	4	1	59.1803	1.1626	38	50.91	<.0001
LINE*FLINE*SEX	7	7	0	57.0868	1.1626	38	49.1	<.0001
LINE*FLINE*SEX	7	7	1	55.695	1.2735	38	43.73	<.0001
Differences of Least Squares Means
Effect	LINE	FLINE	SEX	_LINE	_FLINE	_SEX	Estimate	Standard	DF	t Value	Pr > |t|	Adjustment	Adj P
								Error
LINE	4			7			-0.2587	0.8424	38	-0.31	0.7604	Scheffe	0.7604
FLINE		4			7		0.4375	0.8424	38	0.52	0.6065	Scheffe	0.6065
SEX			0			1	-0.5694	0.8424	38	-0.68	0.5032	Scheffe	0.5032
LINE*FLINE	4	4		4	7		0.1571	1.1913	38	0.13	0.8958	Scheffe	0.9994
LINE*FLINE	4	4		7	4		-0.5391	1.1913	38	-0.45	0.6534	Scheffe	0.9765
LINE*FLINE	4	4		7	7		0.1788	1.2193	38	0.15	0.8842	Scheffe	0.9992
LINE*FLINE	4	7		7	4		-0.6962	1.1626	38	-0.6	0.5528	Scheffe	0.9481
LINE*FLINE	4	7		7	7		0.02175	1.1913	38	0.02	0.9855	Scheffe	1
LINE*FLINE	7	4		7	7		0.7179	1.1913	38	0.6	0.5503	Scheffe	0.9471
LINE*SEX	4		0	4		1	0.2367	1.1913	38	0.2	0.8435	Scheffe	0.9979
LINE*SEX	4		0	7		0	0.5475	1.1626	38	0.47	0.6404	Scheffe	0.9736
LINE*SEX	4		0	7		1	-0.8281	1.1913	38	-0.7	0.4912	Scheffe	0.9219
LINE*SEX	4		1	7		0	0.3107	1.1913	38	0.26	0.7956	Scheffe	0.9953
LINE*SEX	4		1	7		1	-1.0648	1.2193	38	-0.87	0.388	Scheffe	0.8578
LINE*SEX	7		0	7		1	-1.3755	1.1913	38	-1.15	0.2554	Scheffe	0.7226
FLINE*SEX		4	0		4	1	-2.9006	1.1913	38	-2.43	0.0197	Scheffe	0.1339
FLINE*SEX		4	0		7	0	-1.8937	1.1626	38	-1.63	0.1116	Scheffe	0.4578
FLINE*SEX		4	0		7	1	-0.1319	1.1913	38	-0.11	0.9124	Scheffe	0.9996
FLINE*SEX		4	1		7	0	1.0069	1.1913	38	0.85	0.4033	Scheffe	0.8692
FLINE*SEX		4	1		7	1	2.7688	1.2193	38	2.27	0.0289	Scheffe	0.1795
FLINE*SEX		7	0		7	1	1.7619	1.1913	38	1.48	0.1474	Scheffe	0.541
LINE*FLINE*SEX	4	4	0	4	4	1	-1.6584	1.7243	38	-0.96	0.3423	Scheffe	0.9953
LINE*FLINE*SEX	4	4	0	4	7	0	-1.738	1.6441	38	-1.06	0.2971	Scheffe	0.9915
LINE*FLINE*SEX	4	4	0	4	7	1	0.3938	1.6441	38	0.24	0.812	Scheffe	1
LINE*FLINE*SEX	4	4	0	7	4	0	0.7032	1.6441	38	0.43	0.6713	Scheffe	1
LINE*FLINE*SEX	4	4	0	7	4	1	-3.4398	1.6441	38	-2.09	0.0432	Scheffe	0.7318
LINE*FLINE*SEX	4	4	0	7	7	0	-1.3463	1.6441	38	-0.82	0.418	Scheffe	0.9983
LINE*FLINE*SEX	4	4	0	7	7	1	0.04558	1.7243	38	0.03	0.9791	Scheffe	1
LINE*FLINE*SEX	4	4	1	4	7	0	-0.07968	1.7243	38	-0.05	0.9634	Scheffe	1
LINE*FLINE*SEX	4	4	1	4	7	1	2.0522	1.7243	38	1.19	0.2414	Scheffe	0.983
LINE*FLINE*SEX	4	4	1	7	4	0	2.3615	1.7243	38	1.37	0.1789	Scheffe	0.9626
LINE*FLINE*SEX	4	4	1	7	4	1	-1.7814	1.7243	38	-1.03	0.3081	Scheffe	0.9926
LINE*FLINE*SEX	4	4	1	7	7	0	0.3121	1.7243	38	0.18	0.8573	Scheffe	1
LINE*FLINE*SEX	4	4	1	7	7	1	1.7039	1.801	38	0.95	0.3501	Scheffe	0.9957
LINE*FLINE*SEX	4	7	0	4	7	1	2.1319	1.6441	38	1.3	0.2026	Scheffe	0.9723
LINE*FLINE*SEX	4	7	0	7	4	0	2.4412	1.6441	38	1.48	0.1458	Scheffe	0.9427
LINE*FLINE*SEX	4	7	0	7	4	1	-1.7017	1.6441	38	-1.04	0.3072	Scheffe	0.9926
LINE*FLINE*SEX	4	7	0	7	7	0	0.3917	1.6441	38	0.24	0.813	Scheffe	1
LINE*FLINE*SEX	4	7	0	7	7	1	1.7836	1.7243	38	1.03	0.3075	Scheffe	0.9926
LINE*FLINE*SEX	4	7	1	7	4	0	0.3093	1.6441	38	0.19	0.8518	Scheffe	1
LINE*FLINE*SEX	4	7	1	7	4	1	-3.8336	1.6441	38	-2.33	0.0251	Scheffe	0.6106
LINE*FLINE*SEX	4	7	1	7	7	0	-1.7401	1.6441	38	-1.06	0.2966	Scheffe	0.9915
LINE*FLINE*SEX	4	7	1	7	7	1	-0.3482	1.7243	38	-0.2	0.841	Scheffe	1
LINE*FLINE*SEX	7	4	0	7	4	1	-4.1429	1.6441	38	-2.52	0.0161	Scheffe	0.5113
LINE*FLINE*SEX	7	4	0	7	7	0	-2.0495	1.6441	38	-1.25	0.2202	Scheffe	0.9778
LINE*FLINE*SEX	7	4	0	7	7	1	-0.6576	1.7243	38	-0.38	0.7051	Scheffe	1
LINE*FLINE*SEX	7	4	1	7	7	0	2.0935	1.6441	38	1.27	0.2106	Scheffe	0.975
LINE*FLINE*SEX	7	4	1	7	7	1	3.4853	1.7243	38	2.02	0.0503	Scheffe	0.7648
LINE*FLINE*SEX	7	7	0	7	7	1	1.3919	1.7243	38	0.81	0.4246	Scheffe	0.9984
CC vs. HRHR by sex
CC vs CHR by sex
HRC vs. HRHR by sex
69
73
76
80
91
94

## Sheet: 9
Type 3 Tests of Fixed Effects						N			Skewness	Transformed?
Effect	Num DF	Den DF	F Value	Pr > F		SGCE PROMOTER	46		-1.91841	No
LINE	1	38	1.96	0.1698		FEMALES	24
FLINE	1	38	0.15	0.7009		MALES	22
SEX	1	38	1.67	0.2043
LINE*FLINE	1	38	0.05	0.8261
LINE*SEX	1	38	0.04	0.852
FLINE*SEX	1	38	0.23	0.6359
LINE*FLINE*SEX	1	38	0.08	0.7843
Least Squares Means
Effect	LINE	FLINE	SEX	Estimate	Standard	DF	t Value	Pr > |t|
					Error
LINE	4			49.2666	2.4361	38	20.22	<.0001
LINE	7			54.0878	2.4361	38	22.2	<.0001
FLINE		4		51.0106	2.4361	38	20.94	<.0001
FLINE		7		52.3438	2.4361	38	21.49	<.0001
SEX			0	53.9019	2.3774	38	22.67	<.0001
SEX			1	49.4525	2.4935	38	19.83	<.0001
LINE*FLINE	4	4		48.9812	3.5263	38	13.89	<.0001
LINE*FLINE	4	7		49.5521	3.3622	38	14.74	<.0001
LINE*FLINE	7	4		53.04	3.3622	38	15.78	<.0001
LINE*FLINE	7	7		55.1356	3.5263	38	15.64	<.0001
LINE*SEX	4		0	51.1677	3.3622	38	15.22	<.0001
LINE*SEX	4		1	47.3656	3.5263	38	13.43	<.0001
LINE*SEX	7		0	56.6361	3.3622	38	16.85	<.0001
LINE*SEX	7		1	51.5395	3.5263	38	14.62	<.0001
FLINE*SEX		4	0	54.0573	3.3622	38	16.08	<.0001
FLINE*SEX		4	1	47.9639	3.5263	38	13.6	<.0001
FLINE*SEX		7	0	53.7465	3.3622	38	15.99	<.0001
FLINE*SEX		7	1	50.9412	3.5263	38	14.45	<.0001
LINE*FLINE*SEX	4	4	0	52.179	4.7548	38	10.97	<.0001
LINE*FLINE*SEX	4	4	1	45.7833	5.2087	38	8.79	<.0001
LINE*FLINE*SEX	4	7	0	50.1563	4.7548	38	10.55	<.0001
LINE*FLINE*SEX	4	7	1	48.9479	4.7548	38	10.29	<.0001
LINE*FLINE*SEX	7	4	0	55.9356	4.7548	38	11.76	<.0001
LINE*FLINE*SEX	7	4	1	50.1444	4.7548	38	10.55	<.0001
LINE*FLINE*SEX	7	7	0	57.3366	4.7548	38	12.06	<.0001
LINE*FLINE*SEX	7	7	1	52.9346	5.2087	38	10.16	<.0001
Differences of Least Squares Means
Effect	LINE	FLINE	SEX	_LINE	_FLINE	_SEX	Estimate	Standard	DF	t Value	Pr > |t|	Adjustment	Adj P
								Error
LINE	4			7			-4.8212	3.4452	38	-1.4	0.1698	Scheffe	0.1698
FLINE		4			7		-1.3333	3.4452	38	-0.39	0.7009	Scheffe	0.7009
SEX			0			1	4.4493	3.4452	38	1.29	0.2043	Scheffe	0.2043
LINE*FLINE	4	4		4	7		-0.5709	4.8723	38	-0.12	0.9073	Scheffe	0.9996
LINE*FLINE	4	4		7	4		-4.0588	4.8723	38	-0.83	0.41	Scheffe	0.874
LINE*FLINE	4	4		7	7		-6.1544	4.9869	38	-1.23	0.2247	Scheffe	0.6793
LINE*FLINE	4	7		7	4		-3.4879	4.7548	38	-0.73	0.4677	Scheffe	0.9097
LINE*FLINE	4	7		7	7		-5.5835	4.8723	38	-1.15	0.259	Scheffe	0.7273
LINE*FLINE	7	4		7	7		-2.0956	4.8723	38	-0.43	0.6695	Scheffe	0.9797
LINE*SEX	4		0	4		1	3.8021	4.8723	38	0.78	0.44	Scheffe	0.8937
LINE*SEX	4		0	7		0	-5.4684	4.7548	38	-1.15	0.2573	Scheffe	0.7251
LINE*SEX	4		0	7		1	-0.3718	4.8723	38	-0.08	0.9396	Scheffe	0.9999
LINE*SEX	4		1	7		0	-9.2705	4.8723	38	-1.9	0.0647	Scheffe	0.3204
LINE*SEX	4		1	7		1	-4.1739	4.9869	38	-0.84	0.4078	Scheffe	0.8725
LINE*SEX	7		0	7		1	5.0966	4.8723	38	1.05	0.3022	Scheffe	0.7788
FLINE*SEX		4	0		4	1	6.0934	4.8723	38	1.25	0.2187	Scheffe	0.6702
FLINE*SEX		4	0		7	0	0.3108	4.7548	38	0.07	0.9482	Scheffe	0.9999
FLINE*SEX		4	0		7	1	3.1161	4.8723	38	0.64	0.5263	Scheffe	0.9377
FLINE*SEX		4	1		7	0	-5.7826	4.8723	38	-1.19	0.2427	Scheffe	0.7053
FLINE*SEX		4	1		7	1	-2.9773	4.9869	38	-0.6	0.554	Scheffe	0.9485
FLINE*SEX		7	0		7	1	2.8052	4.8723	38	0.58	0.5682	Scheffe	0.9534
LINE*FLINE*SEX	4	4	0	4	4	1	6.3957	7.0526	38	0.91	0.3702	Scheffe	0.9967
LINE*FLINE*SEX	4	4	0	4	7	0	2.0227	6.7244	38	0.3	0.7652	Scheffe	1
LINE*FLINE*SEX	4	4	0	4	7	1	3.2312	6.7244	38	0.48	0.6336	Scheffe	0.9999
LINE*FLINE*SEX	4	4	0	7	4	0	-3.7565	6.7244	38	-0.56	0.5797	Scheffe	0.9999
LINE*FLINE*SEX	4	4	0	7	4	1	2.0346	6.7244	38	0.3	0.7639	Scheffe	1
LINE*FLINE*SEX	4	4	0	7	7	0	-5.1576	6.7244	38	-0.77	0.4478	Scheffe	0.9989
LINE*FLINE*SEX	4	4	0	7	7	1	-0.7555	7.0526	38	-0.11	0.9152	Scheffe	1
LINE*FLINE*SEX	4	4	1	4	7	0	-4.373	7.0526	38	-0.62	0.5389	Scheffe	0.9997
LINE*FLINE*SEX	4	4	1	4	7	1	-3.1645	7.0526	38	-0.45	0.6562	Scheffe	1
LINE*FLINE*SEX	4	4	1	7	4	0	-10.1523	7.0526	38	-1.44	0.1582	Scheffe	0.9512
LINE*FLINE*SEX	4	4	1	7	4	1	-4.3611	7.0526	38	-0.62	0.54	Scheffe	0.9997
LINE*FLINE*SEX	4	4	1	7	7	0	-11.5533	7.0526	38	-1.64	0.1096	Scheffe	0.9063
LINE*FLINE*SEX	4	4	1	7	7	1	-7.1513	7.3662	38	-0.97	0.3378	Scheffe	0.995
LINE*FLINE*SEX	4	7	0	4	7	1	1.2084	6.7244	38	0.18	0.8583	Scheffe	1
LINE*FLINE*SEX	4	7	0	7	4	0	-5.7793	6.7244	38	-0.86	0.3955	Scheffe	0.9977
LINE*FLINE*SEX	4	7	0	7	4	1	0.01187	6.7244	38	0	0.9986	Scheffe	1
LINE*FLINE*SEX	4	7	0	7	7	0	-7.1803	6.7244	38	-1.07	0.2923	Scheffe	0.991
LINE*FLINE*SEX	4	7	0	7	7	1	-2.7783	7.0526	38	-0.39	0.6958	Scheffe	1
LINE*FLINE*SEX	4	7	1	7	4	0	-6.9877	6.7244	38	-1.04	0.3053	Scheffe	0.9924
LINE*FLINE*SEX	4	7	1	7	4	1	-1.1966	6.7244	38	-0.18	0.8597	Scheffe	1
LINE*FLINE*SEX	4	7	1	7	7	0	-8.3888	6.7244	38	-1.25	0.2198	Scheffe	0.9777
LINE*FLINE*SEX	4	7	1	7	7	1	-3.9867	7.0526	38	-0.57	0.5752	Scheffe	0.9998
LINE*FLINE*SEX	7	4	0	7	4	1	5.7911	6.7244	38	0.86	0.3945	Scheffe	0.9976
LINE*FLINE*SEX	7	4	0	7	7	0	-1.401	6.7244	38	-0.21	0.8361	Scheffe	1
LINE*FLINE*SEX	7	4	0	7	7	1	3.001	7.0526	38	0.43	0.6729	Scheffe	1
LINE*FLINE*SEX	7	4	1	7	7	0	-7.1922	6.7244	38	-1.07	0.2916	Scheffe	0.9909
LINE*FLINE*SEX	7	4	1	7	7	1	-2.7901	7.0526	38	-0.4	0.6946	Scheffe	1
LINE*FLINE*SEX	7	7	0	7	7	1	4.402	7.0526	38	0.62	0.5362	Scheffe	0.9997
CC vs. HRHR by sex
CC vs CHR by sex
HRC vs. HRHR by sex
69
73
76
80
91
94

[truncated: 16 more sheets: 10, 11, 12, 13, 14, 15, 16, 17, 18, EXTRA&DELETED, MASS3_G77_with_MINI_Reduced.sas, MASS4_G77_with_MINI_Reduced.sas, MASS5_G77_with_MINI_Reduced.sas, OpenField_DurO, CORT_G77_withMINI_Reduced.sas, des]
